# Supplementary material for: Immunometabolic Signatures Predict Risk of Progression to Active Tuberculosis and Disease Outcome
Source: Front Immunol. 2019 Mar 22;10:527. doi: 10.3389/fimmu.2019.00527 (PMC6440524; doi:10.3389/fimmu.2019.00527)
Supplement: Table S1 — Metabolites included in the MetabAD TB diagnostic signature. [file Table_1.XLSX]

## Sheet: T S1 - MetabAD signature
Table S1: Metabolites included in the MetabAD TB diagnostic signature.
Metabolite	Upregulated in Active Disease
cysteine
cysteine-glutathione disulfide
histidine
tryptophan
inosine
citrulline
phenylalanine	X
threonine
hypoxanthine	X
glycocholenate sulfate*	X
cortisol	X
3-carboxy-4-methyl-5-propyl-2-furanpropanoate (CMPF)
X - 11469
creatine	X
kynurenine	X
taurocholenate sulfate	X
glutamine
N-acetylmethionine	X
ribose	X
ADSGEGDFXAEGGGVR*	X
urea	X
mannose	X
caprylate (8:0)
guanosine	X
alpha-hydroxyisovalerate	X

## Sheet: T S2 Binary Classifications
Table S2: Summarized binary classifications of the ACS-CoR and MetabAD signatures on the shared GC6-74 dataset. Binary classification thresholds were selected as the point on the ROC curve (Figure 1A) closest to 100% sensitivity and specificity.
Actual	ACS Cor	metabAD	Number
case	case	case	49
case	case	control	16
case	control	case	17
case	control	control	10
control	case	case	49
control	case	control	33
control	control	case	64
control	control	control	128
		Total	366

## Sheet: T S3 Synergy pairs
Table S3: (t-t), (t-m) and (m-m) pairs that showed significant complementarity in discriminating progressor and control samples.
e1	e2	auc2	auc1	combinedAuc
C1QC	1-palmitoylglycerophosphoglycerol*	0.625875	0.782	0.811625
ZNF697	SOCS1	0.760036	0.594891	0.811211
STX12	SOCS1	0.760036	0.685735	0.808354
LIPE	SOCS1	0.760036	0.673239	0.804427
ANKHD1	SOCS1	0.760036	0.598897	0.803118
STX12	gamma-glutamylglutamate	0.545238	0.767227	0.802661
SOCS1	THEM6	0.60334	0.760036	0.801571
PLEKHG5	gamma-glutamylglutamate	0.545238	0.746359	0.79972
PYGO2	SOCS1	0.760036	0.679864	0.799032
RHOF	SOCS1	0.760036	0.654514	0.798278
ATP6AP2	SOCS1	0.760036	0.586203	0.798278
DUSP3	1-palmitoylglycerophosphoglycerol*	0.625875	0.781375	0.797875
SOCS1	TMEM63A	0.689821	0.760036	0.797802
SOCS1	RP11.127B20.2	0.592867	0.760036	0.797683
SOCS1	X - 22145	0.662367	0.759197	0.797181
SOCS1	NKAPL	0.643288	0.760036	0.796374
SGK3	SOCS1	0.760036	0.625436	0.796096
MUM1	SOCS1	0.760036	0.65503	0.795819
SOCS1	CCDC85C	0.701801	0.760036	0.79562
SGMS2	SOCS1	0.760036	0.610917	0.795462
C1QB	1-palmitoylglycerophosphoglycerol*	0.625875	0.76925	0.794625
SPIDR	SOCS1	0.760036	0.622104	0.79451
MBD2	SOCS1	0.760036	0.653999	0.79443
SMTNL1	1-palmitoylglycerophosphoglycerol*	0.625875	0.778625	0.79425
LIPA	SOCS1	0.760036	0.636584	0.794113
SOCS1	POLD1	0.60699	0.760036	0.794073
TRIM73	SOCS1	0.760036	0.6611	0.793994
SCARB2	gamma-glutamylglutamate	0.545238	0.77465	0.793838
TCF3	SOCS1	0.760036	0.666415	0.793716
PAFAH1B2	SOCS1	0.760036	0.662607	0.793597
CHCHD6	SOCS1	0.760036	0.619129	0.79332
SOCS1	X - 21659	0.643715	0.763065	0.792549
TYSND1	SOCS1	0.760036	0.640075	0.792129
FBLN5	SOCS1	0.760036	0.684584	0.791852
ID3	gamma-glutamylglutamate	0.545238	0.772689	0.791597
SOCS1	MORF4L1	0.604213	0.760036	0.791495
NA..62	SOCS1	0.760036	0.564067	0.791296
SLC25A13	SOCS1	0.760036	0.594573	0.791098
SOCS1	ZNF350	0.596953	0.760036	0.791019
SOCS1	X - 12730	0.59041	0.770729	0.790834
LRRC32	SOCS1	0.760036	0.566407	0.790781
SOCS1	MIEF2	0.627618	0.760036	0.790424
SH3BGRL	SOCS1	0.760036	0.644121	0.790384
SOCS1	SPCS3	0.61655	0.760036	0.790106
DMC1	SOCS1	0.760036	0.59378	0.789908
ACSL3	SOCS1	0.760036	0.603896	0.789908
SCLY	SOCS1	0.760036	0.610441	0.789789
RAB1A	SOCS1	0.760036	0.64789	0.789749
SOCS1	CAPS	0.598778	0.760036	0.789154
TMEM144	SOCS1	0.760036	0.641542	0.789035
BROX	SOCS1	0.760036	0.586322	0.788956
ZNF860	SESTD1	0.656617	0.686766	0.788758
SOCS1	PAPSS2	0.600762	0.760036	0.788718
CTSO	gamma-glutamylglutamate	0.545238	0.743417	0.788655
SOCS1	MFSD1	0.64539	0.760036	0.78852
SOCS1	C9orf114	0.594414	0.760036	0.788202
ASAH1	SOCS1	0.760036	0.630871	0.788162
SOCS1	SHISA8	0.609608	0.760036	0.788043
SOCS1	CD1D	0.675976	0.760036	0.788004
SMNDC1	SOCS1	0.760036	0.56133	0.787964
METRN	SOCS1	0.760036	0.567677	0.787766
SOCS1	IRF2BP1	0.600048	0.760036	0.787766
PIK3C3	SOCS1	0.760036	0.561885	0.787686
SLC5A2	SOCS1	0.760036	0.606911	0.787686
SOCS1	PPP3R1	0.587948	0.760036	0.787686
LPCAT4	gamma-glutamylglutamate	0.545238	0.747899	0.787675
ZNF444	SOCS1	0.760036	0.565971	0.787647
DBP	SOCS1	0.760036	0.624722	0.787567
GIPC1	SOCS1	0.760036	0.615083	0.787448
CLCN5	2-docosapentaenoylglycerophosphocholine (22:5n3)*	0.615373	0.771339	0.787427
CTSO	2-docosapentaenoylglycerophosphocholine (22:5n3)*	0.615373	0.758975	0.787278
CAST	SOCS1	0.760036	0.628293	0.787091
SOCS1	X - 21285	0.629949	0.775596	0.78709
ADAM9	SOCS1	0.760036	0.621073	0.787052
TONSL	SOCS1	0.760036	0.601555	0.786972
SOCS1	NHLRC4	0.576484	0.760036	0.786933
BTBD2	SOCS1	0.760036	0.564781	0.786814
ANKRD22	1-palmitoylglycerophosphoglycerol*	0.625875	0.771875	0.78675
FLRT1	SOCS1	0.760036	0.661179	0.786734
PEBP4	SOCS1	0.760036	0.593502	0.786695
P4HTM	SOCS1	0.760036	0.609211	0.786615
SH3BGRL	gamma-glutamylglutamate	0.545238	0.734034	0.786555
IRAK3	SOCS1	0.760036	0.637734	0.786536
N4BP2L1	SOCS1	0.760036	0.593661	0.786536
SOCS1	ZNF296	0.58168	0.760036	0.786496
SOCS1	ATP6V1A	0.577713	0.760036	0.786377
SOCS1	SESTD1	0.656617	0.760036	0.786377
LPCAT4	SOCS1	0.760036	0.655943	0.786219
SOCS1	UBASH3A	0.670184	0.760036	0.786219
SOCS1	WDR24	0.556054	0.760036	0.786219
KIN	SOCS1	0.760036	0.598937	0.786179
SOCS1	CASP1	0.709695	0.760036	0.786179
SOAT1	SOCS1	0.760036	0.580292	0.786139
SOCS1	DHX30	0.630792	0.760036	0.786139
SOCS1	ZNF71	0.621787	0.760036	0.78602
HEXB	SOCS1	0.760036	0.666257	0.785941
SOCS1	ASPH	0.607109	0.760036	0.785941
DLL3	SOCS1	0.760036	0.651262	0.785901
SOCS1	ANKRD16	0.636861	0.760036	0.785901
GOLGA7B	SOCS1	0.760036	0.647691	0.785782
RARG	SOCS1	0.760036	0.604689	0.785703
USP20	SOCS1	0.760036	0.622421	0.785544
POLRMT	SOCS1	0.760036	0.624643	0.785505
TAF6	SOCS1	0.760036	0.610917	0.785505
COPS7B	SOCS1	0.760036	0.605324	0.785306
SOCS1	SPIN2B	0.624881	0.760036	0.785306
SOCS1	gamma-glutamylglutamate	0.545238	0.756863	0.785294
QKI	SOCS1	0.760036	0.581879	0.785267
FOXI1	SOCS1	0.760036	0.582672	0.785227
IL18R1	SOCS1	0.760036	0.625198	0.785227
SOCS1	PPP2CA	0.608894	0.760036	0.785148
SOCS1	RP11.13A1.1	0.620835	0.760036	0.785108
SOCS1	TRAF2	0.568431	0.760036	0.784949
SOCS1	SNX16	0.564186	0.760036	0.784949
SOCS1	OGG1	0.556966	0.760036	0.784949
CDC25B	SOCS1	0.760036	0.66471	0.78491
SOCS1	SFI1	0.647771	0.760036	0.78491
SOCS1	RP11.2H8.2	0.578626	0.760036	0.78483
SOCS1	UBE2D1	0.632974	0.760036	0.78483
SAR1A	SOCS1	0.760036	0.554268	0.784791
STK17B	SOCS1	0.760036	0.598858	0.784791
SOCS1	ARL15	0.573231	0.760036	0.784791
VCAN	XHWESASXXR*	0.587546	0.768901	0.784787
SOCS1	C22orf29	0.668478	0.760036	0.784711
CALML4	SOCS1	0.760036	0.61175	0.784672
AP3S1	SOCS1	0.760036	0.573945	0.784672
SOCS1	SLC37A4	0.585251	0.760036	0.784672
C1QC	1,6-anhydroglucose	0.55824	0.762547	0.784644
PRDX3	SOCS1	0.760036	0.602666	0.784632
SOCS1	MXD4	0.561528	0.760036	0.784632
GIMAP4	gamma-glutamylglutamate	0.545238	0.753922	0.784594
SOCS1	NSMAF	0.572318	0.760036	0.784553
ZBTB32	SOCS1	0.760036	0.606514	0.784513
ZBTB32	C1QC	0.735957	0.606514	0.784473
PLD6	SOCS1	0.760036	0.658362	0.784473
LYPLA1	SOCS1	0.760036	0.573072	0.784394
FAIM3	SOCS1	0.760036	0.686052	0.784394
IMP3	SOCS1	0.760036	0.558751	0.784394
PRMT7	SOCS1	0.760036	0.596358	0.784235
SOCS1	NA..12	0.568986	0.760036	0.784195
AP3B1	SOCS1	0.760036	0.603261	0.784076
SOCS1	X - 21657	0.654604	0.762039	0.784075
RC3H1	SOCS1	0.760036	0.555736	0.784037
SOCS1	HNRNPH2	0.610758	0.760036	0.783997
FOXK2	SOCS1	0.760036	0.654475	0.783957
RAP1A	SOCS1	0.760036	0.583902	0.783878
GPR155	SOCS1	0.760036	0.657648	0.783838
ITFG1	SOCS1	0.760036	0.660346	0.783799
ZNF414	SOCS1	0.760036	0.561488	0.783759
CYP1B1	SOCS1	0.760036	0.587671	0.783759
SOCS1	RP11.458F8.4	0.595089	0.760036	0.783759
SAMD1	SOCS1	0.760036	0.615479	0.783719
FGF13	SOCS1	0.760036	0.672485	0.78364
USP3	SOCS1	0.760036	0.63948	0.7836
SOCS1	RP1.148H17.1	0.62258	0.760036	0.7836
MCM5	SOCS1	0.760036	0.576285	0.783561
SOCS1	OGFRP1	0.602666	0.760036	0.783561
PRKAG2	SOCS1	0.760036	0.580094	0.783521
TPMT	gamma-glutamylglutamate	0.545238	0.752801	0.783473
IQCC	SOCS1	0.760036	0.644478	0.783442
CCBL1	SOCS1	0.760036	0.626547	0.783442
YME1L1	SOCS1	0.760036	0.576761	0.783283
LDLRAP1	SOCS1	0.760036	0.643169	0.783283
SOCS1	SCCPDH	0.638131	0.760036	0.783283
IDH1	2-docosapentaenoylglycerophosphocholine (22:5n3)*	0.615373	0.768807	0.783256
SOCS1	ABI1	0.57097	0.760036	0.783243
DMC1	C1QC	0.735957	0.59378	0.783085
SOCS1	CTSO	0.637655	0.760036	0.783085
SOCS1	TMEM178B	0.600801	0.760036	0.783085
SLC17A7	SOCS1	0.760036	0.598778	0.783045
DUSP6	SOCS1	0.760036	0.597628	0.783005
ITGB7	SOCS1	0.760036	0.580808	0.783005
TBK1	SOCS1	0.760036	0.584537	0.782966
C1QB	1,6-anhydroglucose	0.55824	0.754682	0.782959
SOCS1	PCSK7	0.61659	0.760036	0.782886
SOCS1	PHF1	0.588742	0.760036	0.782807
SOCS1	NA..142	0.61294	0.760036	0.782807
BNIP2	SOCS1	0.760036	0.572199	0.782767
RLTPR	SOCS1	0.760036	0.668518	0.782767
SOCS1	CHD3	0.660187	0.760036	0.782767
SOCS1	1-palmitoylglycerophosphoglycerol*	0.625875	0.78025	0.78275
TUBGCP6	SOCS1	0.760036	0.644835	0.782728
C21orf58	SOCS1	0.760036	0.62016	0.782609
2017-09-15	SOCS1	0.760036	0.592947	0.782569
CACNA1F	SOCS1	0.760036	0.685576	0.782529
DRAM1	SOCS1	0.760036	0.698072	0.78249
CD27	SOCS1	0.760036	0.631665	0.78249
ZNF526	SOCS1	0.760036	0.577317	0.78249
DUSP15	SOCS1	0.760036	0.599294	0.78245
KLHL26	SOCS1	0.760036	0.56006	0.78245
D2HGDH	SOCS1	0.760036	0.59735	0.78245
LAMC3	SOCS1	0.760036	0.628134	0.78241
ABCA1	SOCS1	0.760036	0.631427	0.78241
SIT1	SOCS1	0.760036	0.592431	0.78241
SOCS1	PTPN2	0.595089	0.760036	0.782371
CANX	SOCS1	0.760036	0.592272	0.782331
SOCS1	SNTA1	0.59612	0.760036	0.782291
SOCS1	ATP6V1C1	0.602269	0.760036	0.782291
TRIM32	X - 12108	0.601351	0.752127	0.782282
ACAP2	SOCS1	0.760036	0.574143	0.782252
SCN5A	SOCS1	0.760036	0.619684	0.782252
C1QA	1-palmitoylglycerophosphoglycerol*	0.625875	0.755625	0.78225
SOCS1	X - 18914	0.59477	0.757864	0.782233
CLEC2B	SOCS1	0.760036	0.621073	0.782212
NAB2	SOCS1	0.760036	0.665582	0.782212
SOCS1	ARL8B	0.609925	0.760036	0.782212
SOCS1	ASCL5	0.624326	0.760036	0.782133
SOCS1	ABCB8	0.576246	0.760036	0.782133
MSR1	SOCS1	0.760036	0.685695	0.782093
CLEC7A	SOCS1	0.760036	0.659235	0.782093
IDH1	gamma-glutamylglutamate	0.545238	0.760924	0.782073
SOCS1	MRPL49	0.602626	0.760036	0.782053
SOCS1	ATG9B	0.619367	0.760036	0.782053
PPP2CB	SOCS1	0.760036	0.579419	0.781934
NTN5	SOCS1	0.760036	0.61778	0.781934
RIN2	SOCS1	0.760036	0.59981	0.781895
KATNBL1	SOCS1	0.760036	0.555697	0.781895
SOCS1	MFNG	0.551888	0.760036	0.781895
DMXL2	SOCS1	0.760036	0.627936	0.781855
DUSP1	C1QC	0.735957	0.637655	0.781815
PAK4	SOCS1	0.760036	0.565297	0.781776
SOCS1	X - 01911	0.621391	0.764438	0.781763
C11orf49	SOCS1	0.760036	0.589575	0.781736
SOCS1	MOSPD2	0.580133	0.760036	0.781736
IGSF8	SOCS1	0.760036	0.60461	0.781696
SNPH	SOCS1	0.760036	0.639003	0.781657
FCGR1A	1-palmitoylglycerophosphoglycerol*	0.625875	0.77	0.781625
SOCS1	DVL2	0.617264	0.760036	0.781617
SOCS1	CCPG1	0.588742	0.760036	0.781577
CNBP	SOCS1	0.760036	0.581641	0.781538
RBM7	SOCS1	0.760036	0.584259	0.781498
SGSM3	SOCS1	0.760036	0.590606	0.781498
PNOC	SOCS1	0.760036	0.59981	0.781498
SOCS1	MED22	0.571882	0.760036	0.781419
SOCS1	TMEM87A	0.576801	0.760036	0.781379
VCAN	2-docosapentaenoylglycerophosphocholine (22:5n3)*	0.615373	0.772233	0.78132
SOCS1	WDR86	0.602428	0.760036	0.7813
SOCS1	ZNF860	0.686766	0.760036	0.78126
SOCS1	PLD1	0.597469	0.760036	0.78126
UBE2A	SOCS1	0.760036	0.63095	0.78122
SOCS1	PVRIG	0.577237	0.760036	0.781181
SOCS1	GCK	0.606871	0.760036	0.781181
DEGS1	SOCS1	0.760036	0.649199	0.781141
SOCS1	C17orf70	0.558831	0.760036	0.781141
SOCS1	CHMP1B	0.559624	0.760036	0.781141
PBLD	SOCS1	0.760036	0.596676	0.781101
NA..22	SOCS1	0.760036	0.59735	0.781062
SOCS1	FUK	0.558712	0.760036	0.781062
SOCS1	MIR296	0.577912	0.760036	0.781022
SOCS1	CTB.83J4.2	0.623532	0.760036	0.781022
SOCS1	SNCB	0.640908	0.760036	0.781022
SOCS1	RP11.477N3.1	0.615757	0.760036	0.780903
C9orf72	SOCS1	0.760036	0.614686	0.780863
LYZ	gamma-glutamylglutamate	0.545238	0.751261	0.780812
ETF1	SOCS1	0.760036	0.614448	0.780784
ELK1	SOCS1	0.760036	0.560616	0.780744
CCNL1	SOCS1	0.760036	0.5745	0.780744
SOCS1	ZFAND6	0.566725	0.760036	0.780744
SOCS1	TMBIM4	0.627222	0.760036	0.780705
PTP4A1	SOCS1	0.760036	0.598659	0.780665
CDK4	SOCS1	0.760036	0.572279	0.780665
SOCS1	LRRC45	0.562758	0.760036	0.780665
ARHGEF5	SOCS1	0.760036	0.622858	0.780625
RIPK2	SOCS1	0.760036	0.687123	0.780586
MMGT1	SOCS1	0.760036	0.594057	0.780586
STX12	2-docosapentaenoylglycerophosphocholine (22:5n3)*	0.615373	0.774021	0.780575
OSTM1	SOCS1	0.760036	0.582672	0.780546
CEP164	SOCS1	0.760036	0.58176	0.780546
EFNA3	SOCS1	0.760036	0.576801	0.780546
SYF2	SOCS1	0.760036	0.601119	0.780506
MAP3K10	SOCS1	0.760036	0.570533	0.780467
ERI1	SOCS1	0.760036	0.630752	0.780387
H3F3A	SOCS1	0.760036	0.644716	0.780387
SOCS1	PDK2	0.602428	0.760036	0.780308
SOCS1	SH2D3A	0.646065	0.760036	0.780308
PLXDC2	SOCS1	0.760036	0.664511	0.780268
SOCS1	ZC2HC1C	0.59251	0.760036	0.780268
HS2ST1	SOCS1	0.760036	0.576166	0.780189
HEATR6	SOCS1	0.760036	0.646739	0.780149
SOCS1	GLCE	0.602864	0.760036	0.780149
MKLN1	SOCS1	0.760036	0.551135	0.78007
STK25	SOCS1	0.760036	0.581284	0.78003
ROCK2	SOCS1	0.760036	0.571565	0.77999
SOCS1	FAM83G	0.622739	0.760036	0.779951
CREM	SOCS1	0.760036	0.632974	0.779832
FAM134C	SOCS1	0.760036	0.567479	0.779832
SOCS1	C17orf67	0.6346	0.760036	0.779832
TXNDC12	SOCS1	0.760036	0.615638	0.779792
GNA13	SOCS1	0.760036	0.574818	0.779792
CYBB	SOCS1	0.760036	0.698112	0.779792
TMEM161A	SOCS1	0.760036	0.575571	0.779752
FAM86A	SOCS1	0.760036	0.532886	0.779673
SOCS1	LRP5L	0.6106	0.760036	0.779673
SOCS1	FAM102A	0.683513	0.760036	0.779673
CDC42	SOCS1	0.760036	0.638686	0.779633
ZNF860	RHOQ	0.612107	0.686766	0.779594
FBXO40	SOCS1	0.760036	0.596081	0.779554
LMNB2	SOCS1	0.760036	0.601991	0.779514
SLC35A5	SOCS1	0.760036	0.590011	0.779475
SOCS1	PRAME	0.58291	0.760036	0.779475
SOCS1	cyclo(leu-pro)	0.572219	0.760036	0.779475
EPS8L2	SOCS1	0.760036	0.553594	0.779395
TMED2	SOCS1	0.760036	0.595803	0.779356
MMP14	SOCS1	0.760036	0.675976	0.779356
SOCS1	PPP2R2A	0.641265	0.760036	0.779356
SOCS1	FAR1	0.575016	0.760036	0.779316
SOCS1	PPT2	0.620478	0.760036	0.779316
SOCS1	ARMC5	0.565059	0.760036	0.779276
SOCS1	ARPC5	0.618216	0.760036	0.779276
CTTNBP2NL	SOCS1	0.760036	0.617701	0.779237
TNFRSF21	SOCS1	0.760036	0.574302	0.779237
HTRA1	SOCS1	0.760036	0.589614	0.779237
NISCH	SOCS1	0.760036	0.59731	0.779197
SOCS1	AP001626.1	0.595168	0.760036	0.779197
ZNF446	SOCS1	0.760036	0.610679	0.779118
SOCS1	TMEM25	0.672763	0.760036	0.779118
SOCS1	MYCBP	0.610084	0.760036	0.779078
SOCS1	SUDS3	0.592629	0.760036	0.779078
SRP54	SOCS1	0.760036	0.58779	0.779038
LYPD3	SOCS1	0.760036	0.623334	0.779038
SOCS1	SEL1L	0.563512	0.760036	0.779038
SOCS1	KDM8	0.623969	0.760036	0.778999
MED24	SOCS1	0.760036	0.5793	0.778959
EPX	SOCS1	0.760036	0.570057	0.77884
RHOH	SOCS1	0.760036	0.648842	0.77884
DDX60L	SOCS1	0.760036	0.664749	0.77884
RAB25	SOCS1	0.760036	0.579816	0.778721
SOCS1	CD300E	0.702594	0.760036	0.778721
VTA1	SOCS1	0.760036	0.574619	0.778681
SOCS1	BSDC1	0.591757	0.760036	0.778681
ARHGAP33	SOCS1	0.760036	0.602745	0.778602
SUMO1	SOCS1	0.760036	0.601634	0.778562
SOCS1	AC145343.2	0.603935	0.760036	0.778562
SOCS1	SLC5A6	0.579895	0.760036	0.778562
SOCS1	X - 15469	0.618407	0.76946	0.778543
SOCS1	X - 12472	0.647637	0.768245	0.778522
TNK1	SOCS1	0.760036	0.640749	0.778483
ZNF860	TMEM170B	0.616074	0.686766	0.778483
ABLIM2	gamma-glutamylglutamate	0.545238	0.738515	0.778431
TDP2	SOCS1	0.760036	0.583347	0.778404
SOCS1	MEN1	0.63702	0.760036	0.778404
SOCS1	C1QC	0.735957	0.760036	0.778364
SOCS1	SMU1	0.597945	0.760036	0.778364
ZNF142	SOCS1	0.760036	0.64297	0.778324
SCARB2	XHWESASXXR*	0.587546	0.768669	0.778293
TMEM260	SOCS1	0.760036	0.590249	0.778285
AP1S2	SOCS1	0.760036	0.60703	0.778285
SOCS1	LZTS2	0.633212	0.760036	0.778285
KRBA1	SOCS1	0.760036	0.59497	0.778245
KLHL25	SOCS1	0.760036	0.644002	0.778245
SOCS1	TIPRL	0.602269	0.760036	0.778245
TCF7	SOCS1	0.760036	0.68145	0.778205
SOCS1	NEURL4	0.621549	0.760036	0.778205
C1QB	X - 12122	0.675646	0.7385	0.778198
SOCS1	RAD51D	0.642891	0.760036	0.778166
CALML6	SOCS1	0.760036	0.581561	0.778086
SOCS1	KCNJ11	0.652174	0.760036	0.778047
CUL4B	SOCS1	0.760036	0.564543	0.778047
SOCS1	NA..163	0.655189	0.760036	0.778047
SOCS1	EBI3	0.583386	0.760036	0.778047
ACACB	2-docosapentaenoylglycerophosphocholine (22:5n3)*	0.615373	0.757485	0.778043
CD6	SOCS1	0.760036	0.645906	0.778007
ALDH1A1	SOCS1	0.760036	0.618692	0.778007
ATF6	SOCS1	0.760036	0.665503	0.777967
NKD1	SOCS1	0.760036	0.618454	0.777967
TMEM167A	SOCS1	0.760036	0.610957	0.777967
SOCS1	DBNDD1	0.626745	0.760036	0.777967
SOCS1	acetoacetate	0.575636	0.761144	0.777927
AAED1	SOCS1	0.760036	0.5889	0.777888
SOCS1	NAT6	0.570573	0.760036	0.777888
SOCS1	ARRDC3	0.558553	0.760036	0.777888
FCGR1B	1-palmitoylglycerophosphoglycerol*	0.625875	0.766625	0.777875
STMN3	gamma-glutamylglutamate	0.545238	0.738655	0.777871
RABEP2	SOCS1	0.760036	0.581879	0.777848
SOCS1	X - 21470	0.656036	0.761764	0.777731
NCOA5	SOCS1	0.760036	0.641265	0.777729
TNNC1	SOCS1	0.760036	0.580847	0.77769
SOCS1	MMS19	0.624048	0.760036	0.77769
NAMPT	SOCS1	0.760036	0.612901	0.77765
SOCS1	DCUN1D3	0.678594	0.760036	0.77765
ZNF860	TBCD	0.600405	0.686766	0.77765
ENY2	SOCS1	0.760036	0.553396	0.77761
NUP85	SOCS1	0.760036	0.592431	0.77761
ACSS1	SOCS1	0.760036	0.599413	0.77761
SOCS1	OSBPL7	0.606355	0.760036	0.77761
SOCS1	RPH3A	0.612306	0.760036	0.77761
SOCS1	CCDC147	0.660743	0.760036	0.777571
SOCS1	histidyltryptophan	0.600886	0.762934	0.777533
CD164	SOCS1	0.760036	0.574738	0.777531
PSMD6	SOCS1	0.760036	0.60933	0.777531
CRK	SOCS1	0.760036	0.583188	0.777531
SOCS1	CAPN15	0.584219	0.760036	0.777531
SOCS1	LINC00202.1	0.613218	0.760036	0.777531
MARCKSL1	SOCS1	0.760036	0.575611	0.777491
HHIPL1	SOCS1	0.760036	0.601595	0.777491
SOCS1	PRR22	0.572041	0.760036	0.777491
SOCS1	cyclo(L-phe-L-pro)	0.557404	0.759292	0.777463
EPHA1	SOCS1	0.760036	0.651857	0.777452
ZNF598	SOCS1	0.760036	0.600563	0.777452
SOCS1	SPTLC2	0.649278	0.760036	0.777452
SOCS1	GNAI3	0.604134	0.760036	0.777452
SOX8	SOCS1	0.760036	0.671176	0.777372
RARG	C1QC	0.735957	0.604689	0.777333
PTP4A2	SOCS1	0.760036	0.584854	0.777333
SOCS1	STK3	0.652095	0.760036	0.777333
LPCAT4	2-docosapentaenoylglycerophosphocholine (22:5n3)*	0.615373	0.754059	0.777298
GMEB2	SOCS1	0.760036	0.591479	0.777253
WDR6	SOCS1	0.760036	0.635076	0.777253
SOCS1	GRIN3A	0.687718	0.760036	0.777214
SOCS1	LINC01359	0.659315	0.760036	0.777214
ZNF500	SOCS1	0.760036	0.628372	0.777174
PRSS53	gamma-glutamylglutamate	0.545238	0.736975	0.777171
SOCS1	RP5.875O13.1	0.578824	0.760036	0.777134
TBPL1	SOCS1	0.760036	0.56129	0.777095
BCL10	SOCS1	0.760036	0.593066	0.777095
COX10	SOCS1	0.760036	0.60219	0.777055
SOCS1	CTB.167B5.2	0.580133	0.760036	0.777055
SOCS1	OSBPL10	0.701246	0.760036	0.777055
SOCS1	PSTPIP2	0.701325	0.760036	0.777055
SOCS1	CTB.61M7.2	0.678634	0.760036	0.777015
NABP1	SOCS1	0.760036	0.635711	0.776976
SOCS1	HFE	0.617899	0.760036	0.776976
DSE	SOCS1	0.760036	0.617106	0.776936
CCDC92	SOCS1	0.760036	0.619407	0.776896
DCTN4	SOCS1	0.760036	0.578705	0.776896
SOCS1	HMCES	0.631427	0.760036	0.776896
SOCS1	MIR210HG	0.579142	0.760036	0.776896
SOCS1	IL13RA1	0.612901	0.760036	0.776857
PGGT1B	SOCS1	0.760036	0.577436	0.776817
SOCS1	SUV39H1	0.59378	0.760036	0.776817
SOCS1	POLR3H	0.570692	0.760036	0.776777
C1QC	X - 21659	0.643715	0.749647	0.776748
VNN2	SOCS1	0.760036	0.639242	0.776738
COQ10B	SOCS1	0.760036	0.59493	0.776698
TOR1AIP1	SOCS1	0.760036	0.591677	0.776698
SOCS1	PPP1R13B	0.681926	0.760036	0.776698
ORC1	SOCS1	0.760036	0.56613	0.776658
MEGF8	SOCS1	0.760036	0.617701	0.776658
SOCS1	UBIAD1	0.660624	0.760036	0.776658
ZNF574	SOCS1	0.760036	0.574064	0.776619
CYB561A3	SOCS1	0.760036	0.598461	0.776619
SOCS1	NMNAT1	0.625516	0.760036	0.776619
CCDC85C	gamma-glutamylglutamate	0.545238	0.743838	0.776611
RAB10	SOCS1	0.760036	0.625198	0.776579
KCNJ14	SOCS1	0.760036	0.585766	0.776579
SOCS1	TATDN3	0.637536	0.760036	0.776579
CCDC85C	C1QC	0.735957	0.701801	0.7765
SOCS1	CDC73	0.565654	0.760036	0.77646
2017-03-09	SOCS1	0.760036	0.633846	0.77646
SOCS1	C11orf80	0.599492	0.760036	0.77646
PCSK4	SOCS1	0.760036	0.587909	0.77642
SOCS1	2-docosapentaenoylglycerophosphocholine (22:5n3)*	0.615373	0.753612	0.776404
SMPD4	SOCS1	0.760036	0.638607	0.776381
SOCS1	GK	0.66947	0.760036	0.776381
AXIN1	SOCS1	0.760036	0.590408	0.776341
SOCS1	ABHD14A	0.559108	0.760036	0.776341
SOCS1	CBX2	0.6058	0.760036	0.776341
CMTM3	X - 21657	0.654604	0.728175	0.776331
RCBTB2	gamma-glutamylglutamate	0.545238	0.741597	0.776331
SUN2	SOCS1	0.760036	0.626626	0.776301
ZMYND10	SOCS1	0.760036	0.595287	0.776262
SOCS1	LACC1	0.563036	0.760036	0.776262
SOCS1	CAPN10	0.586203	0.760036	0.776222
CCRL2	gamma-glutamylglutamate	0.545238	0.743417	0.77619
SOCS1	PRRG4	0.626071	0.760036	0.776142
SOCS1	PLEKHF1	0.587353	0.760036	0.776142
TMCO4	SOCS1	0.760036	0.575294	0.776103
IDI1	SOCS1	0.760036	0.576801	0.776063
DPH7	SOCS1	0.760036	0.608775	0.776063
VCAN	gamma-glutamylglutamate	0.545238	0.768347	0.77605
TAF1C	SOCS1	0.760036	0.604967	0.776023
DDX56	SOCS1	0.760036	0.569581	0.776023
IGSF22	SOCS1	0.760036	0.630276	0.776023
SOCS1	scyllo-inositol	0.554648	0.756578	0.776022
SOCS1	SLC30A1	0.576365	0.760036	0.775984
RSPH3	SOCS1	0.760036	0.589932	0.775944
SOCS1	POLM	0.567717	0.760036	0.775944
CTD.2619J13.14	gamma-glutamylglutamate	0.545238	0.742017	0.77591
SOCS1	PPP1R16B	0.654157	0.760036	0.775904
CNFN	SOCS1	0.760036	0.590527	0.775865
SOCS1	ZNF821	0.611036	0.760036	0.775865
ZNF860	RAB33B	0.576682	0.686766	0.775865
SGSM2	SOCS1	0.760036	0.640432	0.775825
MMRN2	SOCS1	0.760036	0.628174	0.775825
DEPDC5	SOCS1	0.760036	0.657728	0.775785
VARS2	SOCS1	0.760036	0.557164	0.775785
WDR90	SOCS1	0.760036	0.63456	0.775785
SOCS1	BLOC1S2	0.582712	0.760036	0.775785
SOCS1	ZNF396	0.604768	0.760036	0.775746
SOCS1	GLS2	0.670065	0.760036	0.775706
VAMP1	SOCS1	0.760036	0.63706	0.775666
SOCS1	WDFY1	0.624048	0.760036	0.775666
MAPRE1	SOCS1	0.760036	0.605443	0.775627
REG4	SOCS1	0.760036	0.567994	0.775627
SOCS1	MAP3K5	0.567439	0.760036	0.775627
MAST2	SOCS1	0.760036	0.580094	0.775587
TNFSF10	SOCS1	0.760036	0.68744	0.775587
PLXNA1	SOCS1	0.760036	0.676531	0.775547
SOCS1	PYCRL	0.580094	0.760036	0.775547
JADE2	SOCS1	0.760036	0.639638	0.775508
SOCS1	PCYT2	0.554268	0.760036	0.775508
SOCS1	RGS2	0.571089	0.760036	0.775508
CASP1	1,6-anhydroglucose	0.55824	0.75927	0.775468
RAB11FIP3	SOCS1	0.760036	0.653602	0.775428
NLN	SOCS1	0.760036	0.629284	0.775428
PXDN	SOCS1	0.760036	0.566725	0.775428
ZMYM3	SOCS1	0.760036	0.624286	0.775428
SOCS1	NA..232	0.582117	0.760036	0.775428
SOCS1	2017-09-09	0.584695	0.760036	0.775389
SOCS1	X - 14427	0.675252	0.76067	0.775376
CLTC	SOCS1	0.760036	0.59378	0.775349
EIF4E3	SOCS1	0.760036	0.633886	0.775349
EPHB6	SOCS1	0.760036	0.617661	0.775309
PPEF1	SOCS1	0.760036	0.555974	0.77527
NA..85	SOCS1	0.760036	0.597747	0.77527
SOCS1	RP11.347I19.8	0.605681	0.760036	0.77523
SOCS1	KCNK13	0.621152	0.760036	0.77523
GALC	SOCS1	0.760036	0.641622	0.77519
TCF3	C1QC	0.735957	0.666415	0.77519
SYTL1	SOCS1	0.760036	0.557839	0.775111
SOCS1	EMC2	0.574183	0.760036	0.775111
SOCS1	TRBV11.2	0.615757	0.760036	0.775111
ASXL1	SOCS1	0.760036	0.696842	0.775032
SYNPO	SOCS1	0.760036	0.660703	0.775032
MAMSTR	SOCS1	0.760036	0.552285	0.775032
SOCS1	SULT1B1	0.560576	0.760036	0.775032
SOCS1	RP11.212I21.4	0.638607	0.760036	0.774992
SOCS1	MIA3	0.631784	0.760036	0.774952
SOCS1	FPGT	0.577872	0.760036	0.774952
SOCS1	IFNAR1	0.616273	0.760036	0.774952
RP11.476D10.1	2-docosapentaenoylglycerophosphocholine (22:5n3)*	0.615373	0.755251	0.774914
ZMIZ2	SOCS1	0.760036	0.571803	0.774913
CD44	SOCS1	0.760036	0.619367	0.774873
SNAP23	SOCS1	0.760036	0.576285	0.774873
PXMP4	SOCS1	0.760036	0.558235	0.774873
TSKS	SOCS1	0.760036	0.594533	0.774873
CD8B	SOCS1	0.760036	0.566368	0.774833
LPCAT4	XHWESASXXR*	0.587546	0.756378	0.774814
STAG3	SOCS1	0.760036	0.613654	0.774794
SOCS1	HSD11B1L	0.572913	0.760036	0.774794
KCNG1	SOCS1	0.760036	0.628808	0.774754
SOCS1	X - 17653	0.55614	0.759635	0.774725
ADAMTS4	SOCS1	0.760036	0.621787	0.774714
SOCS1	3,7-Dihydroxy-5-cholestenoic acid	0.608413	0.764074	0.774709
SOCS1	X - 12798	0.606696	0.766518	0.774702
CACTIN	SOCS1	0.760036	0.620914	0.774675
SOCS1	LINC00565	0.614011	0.760036	0.774675
VAMP3	SOCS1	0.760036	0.686607	0.774595
NA..16	SOCS1	0.760036	0.569859	0.774595
SOCS1	LTBP3	0.609172	0.760036	0.774595
SOCS1	glutamate	0.580371	0.760036	0.774556
SMTNL1	1,3,7-trimethylurate	0.571956	0.754601	0.774545
GCA	SOCS1	0.760036	0.628253	0.774516
SOCS1	CUL9	0.625436	0.760036	0.774476
SOCS1	UBAP2	0.626349	0.760036	0.774476
LIPE	C1QC	0.735957	0.673239	0.774437
ACTR1B	SOCS1	0.760036	0.594891	0.774437
C10orf35	SOCS1	0.760036	0.588861	0.774437
SOCS1	LDB1	0.619565	0.760036	0.774437
CLCN5	gamma-glutamylglutamate	0.545238	0.761765	0.77437
PPP5C	SOCS1	0.760036	0.585846	0.774357
CNTLN	SOCS1	0.760036	0.662012	0.774357
SOCS1	KAT2A	0.614091	0.760036	0.774357
SOCS1	DOCK1	0.62254	0.760036	0.774357
TPMT	2-docosapentaenoylglycerophosphocholine (22:5n3)*	0.615373	0.760167	0.774318
F8	SOCS1	0.760036	0.595486	0.774318
SOCS1	KCNH2	0.578546	0.760036	0.774318
SOCS1	NCKIPSD	0.579459	0.760036	0.774278
CCRL2	SOCS1	0.760036	0.702436	0.774238
SOCS1	3-hydroxybutyrate (BHBA)	0.606454	0.760036	0.774238
SOCS1	3-hydroxybutyrate (BHBA)	0.606454	0.760036	0.774238
SOCS1	3-hydroxybutyrate (BHBA)	0.606454	0.760036	0.774238
SOCS1	3-hydroxybutyrate (BHBA)	0.606454	0.760036	0.774238
SHF	SOCS1	0.760036	0.598461	0.774199
GDI2	SOCS1	0.760036	0.600682	0.774159
TLE2	SOCS1	0.760036	0.642494	0.774119
LZTS3	SOCS1	0.760036	0.635671	0.774119
TXNL1	SOCS1	0.760036	0.630554	0.774119
NKAP	SOCS1	0.760036	0.585211	0.774119
ZNF771	SOCS1	0.760036	0.568788	0.774119
SOCS1	TMEM126B	0.556807	0.760036	0.774119
CXCR5	SOCS1	0.760036	0.681292	0.77408
C1QA	1,6-anhydroglucose	0.55824	0.746348	0.774064
SOCS1	INTS9	0.569898	0.760036	0.77404
CHMP1B	C1QC	0.735957	0.559624	0.774
DERL2	SOCS1	0.760036	0.640551	0.773961
GPR114	SOCS1	0.760036	0.589297	0.773961
SOCS1	LL0XNC01.7P3.1	0.613297	0.760036	0.773961
SOCS1	NA..136	0.689107	0.760036	0.773961
PCBP4	SOCS1	0.760036	0.568589	0.773921
SOCS1	X - 15636	0.509924	0.761499	0.773883
AAGAB	SOCS1	0.760036	0.602388	0.773881
FLRT1	C1QC	0.735957	0.661179	0.773881
CD72	SOCS1	0.760036	0.613099	0.773881
VANGL2	SOCS1	0.760036	0.560457	0.773881
HTRA3	SOCS1	0.760036	0.574222	0.773881
SOCS1	AC005789.11	0.554943	0.760036	0.773881
SOCS1	JAK2	0.615519	0.760036	0.773881
RRAGD	SOCS1	0.760036	0.628689	0.773842
LYZ	SOCS1	0.760036	0.689384	0.773842
AGO4	SOCS1	0.760036	0.561171	0.773842
HMGXB3	SOCS1	0.760036	0.608616	0.773802
FBXO27	SOCS1	0.760036	0.586798	0.773802
SGK3	NUCB1	0.644597	0.625436	0.773762
SOCS1	TTC4	0.588345	0.760036	0.773762
SOCS1	NPIPB6	0.564107	0.760036	0.773762
SOCS1	SAMSN1	0.586282	0.760036	0.773762
LYZ	1-palmitoylglycerophosphoglycerol*	0.625875	0.7625	0.77375
FMR1	SOCS1	0.760036	0.554943	0.773723
WDR41	SOCS1	0.760036	0.59259	0.773723
SOCS1	ASIC3	0.609489	0.760036	0.773723
TRUB2	SOCS1	0.760036	0.556054	0.773683
PAFAH1B2	C1QC	0.735957	0.662607	0.773683
TONSL	C1QC	0.735957	0.601555	0.773643
PDE4B	SOCS1	0.760036	0.567439	0.773643
SOCS1	GPR113	0.602348	0.760036	0.773643
SOCS1	CD163	0.646184	0.760036	0.773643
SOCS1	PTTG1IP	0.662845	0.760036	0.773643
POU2AF1	SOCS1	0.760036	0.595287	0.773604
TP53I13	SOCS1	0.760036	0.5649	0.773604
SOCS1	TACSTD2	0.593145	0.760036	0.773564
SOCS1	NPR2	0.626349	0.760036	0.773564
SOCS1	homoarginine	0.622917	0.760036	0.773564
AARS2	SOCS1	0.760036	0.64539	0.773524
HSPA12B	SOCS1	0.760036	0.544629	0.773524
C3orf38	SOCS1	0.760036	0.607823	0.773524
SOCS1	POM121	0.641741	0.760036	0.773524
SOCS1	NA..132	0.562202	0.760036	0.773524
MAPK8IP3	SOCS1	0.760036	0.603221	0.773485
MR1	SOCS1	0.760036	0.673358	0.773485
PSKH1	SOCS1	0.760036	0.549865	0.773485
REEP3	SOCS1	0.760036	0.587869	0.773485
SOCS1	CARD16	0.64297	0.760036	0.773485
SOCS1	PWP2	0.614011	0.760036	0.773485
SOCS1	GNS	0.673794	0.760036	0.773485
SOCS1	RP11.346C20.3	0.59374	0.760036	0.773485
SOCS1	ANKRD23	0.606712	0.760036	0.773485
CMTM3	X - 21659	0.643715	0.732698	0.773482
STARD9	X - 12730	0.59041	0.752997	0.773477
DMC1	C1QB	0.714852	0.59378	0.773445
LYRM1	SOCS1	0.760036	0.687401	0.773445
PCOLCE	SOCS1	0.760036	0.561726	0.773445
CYBB	XHWESASXXR*	0.587546	0.758001	0.773423
ETFDH	SOCS1	0.760036	0.583505	0.773405
NTSR1	SOCS1	0.760036	0.568351	0.773366
C1QC	5-HETE	0.563541	0.749035	0.773359
DRAM1	X - 12730	0.59041	0.740759	0.773352
NUMBL	SOCS1	0.760036	0.568272	0.773286
SOCS1	ME1	0.585965	0.760036	0.773286
EXOC6	SOCS1	0.760036	0.58898	0.773247
TIMD4	SOCS1	0.760036	0.575095	0.773247
BSN	SOCS1	0.760036	0.583228	0.773247
SOCS1	IMPDH2	0.596279	0.760036	0.773247
SOCS1	UQCC1	0.625198	0.760036	0.773207
FAHD2A	SOCS1	0.760036	0.564186	0.773167
STX12	C1QC	0.735957	0.685735	0.773167
SOCS1	FHIT	0.593304	0.760036	0.773167
SOCS1	CUL7	0.567915	0.760036	0.773167
C1QA	X - 12122	0.675646	0.732829	0.773157
NOL6	SOCS1	0.760036	0.590487	0.773128
DUSP3	gamma-glutamylglutamate	0.545238	0.753081	0.773109
SLC17A9	SOCS1	0.760036	0.607387	0.773088
KCNJ2	SOCS1	0.760036	0.626507	0.773088
SOCS1	EPB41L3	0.650508	0.760036	0.773088
DPYSL2	SOCS1	0.760036	0.620081	0.773048
SOCS1	ZNF230	0.581641	0.760036	0.773048
SOCS1	SLC25A45	0.577555	0.760036	0.773048
SOCS1	AIM2	0.664234	0.760036	0.773048
SOCS1	RP11.161M6.2	0.635592	0.760036	0.773048
CHRAC1	SOCS1	0.760036	0.554427	0.773009
SOCS1	LAMA2	0.605681	0.760036	0.773009
SOCS1	C9orf172	0.60453	0.760036	0.773009
CYBB	1-palmitoylglycerophosphoglycerol*	0.625875	0.761125	0.773
CRY2	SOCS1	0.760036	0.616074	0.772969
SOCS1	RP1.80N2.3	0.628769	0.760036	0.772969
SASH1	SOCS1	0.760036	0.561012	0.77289
QRICH2	SOCS1	0.760036	0.623334	0.77289
SOCS1	CCDC149	0.654276	0.760036	0.77289
FAP	SOCS1	0.760036	0.646977	0.77285
KRTCAP3	SOCS1	0.760036	0.594613	0.77285
PLCG1	SOCS1	0.760036	0.657172	0.77281
SEMA7A	SOCS1	0.760036	0.586679	0.77281
SUGCT	SOCS1	0.760036	0.589892	0.77281
SYPL2	SOCS1	0.760036	0.60211	0.772771
SOCS1	WSB1	0.596874	0.760036	0.772771
SOCS1	NUDCD3	0.576841	0.760036	0.772771
SOCS1	gamma-glutamylglutamine	0.612786	0.7625	0.772753
USP5	SOCS1	0.760036	0.563789	0.772731
RQCD1	SOCS1	0.760036	0.591955	0.772731
AKR1C2	SOCS1	0.760036	0.63825	0.772731
MUM1	C1QC	0.735957	0.65503	0.772731
CYB5R4	C1QC	0.735957	0.628848	0.772691
FAM46B	SOCS1	0.760036	0.578388	0.772691
SOCS1	NA..44	0.612583	0.760036	0.772691
SOCS1	LARGE	0.653086	0.760036	0.772691
ABLIM2	2-docosapentaenoylglycerophosphocholine (22:5n3)*	0.615373	0.750633	0.77268
EAPP	SOCS1	0.760036	0.575254	0.772652
NDUFC2	SOCS1	0.760036	0.584259	0.772652
SOCS1	BCL9L	0.655982	0.760036	0.772652
SOCS1	TUNAR	0.619248	0.760036	0.772652
SIPA1L3	SOCS1	0.760036	0.639718	0.772612
FOS	SOCS1	0.760036	0.599096	0.772612
SOCS1	BIN1	0.594851	0.760036	0.772612
CA11	SOCS1	0.760036	0.588702	0.772572
SOCS1	RP11.458D21.1	0.59009	0.760036	0.772572
SOCS1	NA..160	0.583029	0.760036	0.772572
KDM1B	SOCS1	0.760036	0.569026	0.772533
SOCS1	LINC01342	0.610838	0.760036	0.772533
MSR1	1-palmitoylglycerophosphoglycerol*	0.625875	0.7585	0.7725
PAPLN	SOCS1	0.760036	0.595248	0.772493
RP2	SOCS1	0.760036	0.562083	0.772493
PPP2R5D	SOCS1	0.760036	0.575095	0.772493
OCM	SOCS1	0.760036	0.571644	0.772493
SOCS1	RTCA	0.567756	0.760036	0.772453
GBP5	1,3,7-trimethylurate	0.571956	0.75416	0.772452
SOCS1	RP11.247L20.4	0.556014	0.760036	0.772414
SOCS1	FBXO2	0.597509	0.760036	0.772414
PTCH2	SOCS1	0.760036	0.626626	0.772374
GPR65	SOCS1	0.760036	0.601833	0.772374
SOCS1	HLA.DOB	0.615797	0.760036	0.772374
SOCS1	TRAF1	0.657609	0.760036	0.772374
ZNF835	SOCS1	0.760036	0.598342	0.772334
CCDC120	SOCS1	0.760036	0.675341	0.772334
FOS	C1QC	0.735957	0.599096	0.772334
SOCS1	TESPA1	0.64662	0.760036	0.772334
SOCS1	ACN9	0.542209	0.760036	0.772334
SOCS1	1-oleoylplasmenylethanolamine*	0.542606	0.760036	0.772334
SOCS1	ornithine	0.566784	0.760036	0.772334
SOCS1	N-(2-furoyl)glycine	0.569332	0.759451	0.772325
PLEKHA4	SOCS1	0.760036	0.58049	0.772295
ST6GALNAC6	SOCS1	0.760036	0.590606	0.772295
SOCS1	GGPS1	0.551135	0.760036	0.772295
SOCS1	ATP10A	0.620517	0.760036	0.772295
SOCS1	riboflavin (Vitamin B2)	0.556933	0.765295	0.772269
DRAM1	gamma-glutamylglutamate	0.545238	0.745938	0.772269
DUSP3	XHWESASXXR*	0.587546	0.757421	0.772263
ANLN	SOCS1	0.760036	0.544549	0.772255
SOCS1	ZNF277	0.561012	0.760036	0.772255
SOCS1	2-aminooctanoate	0.554308	0.760036	0.772255
CD36	SOCS1	0.760036	0.671692	0.772215
CCR1	SOCS1	0.760036	0.645787	0.772215
SH3PXD2B	SOCS1	0.760036	0.616788	0.772176
SOCS1	PTPN23	0.571684	0.760036	0.772136
PYGO2	gamma-glutamylglutamate	0.545238	0.745798	0.772129
GNB5	SOCS1	0.760036	0.653959	0.772096
SOCS1	AC092620.3	0.575016	0.760036	0.772096
SOCS1	X - 21474	0.627483	0.76271	0.772054
ARHGAP39	SOCS1	0.760036	0.618256	0.772017
CHN2	SOCS1	0.760036	0.572239	0.771977
TBC1D12	SOCS1	0.760036	0.55165	0.771977
CIT	SOCS1	0.760036	0.575611	0.771977
C1QC	X - 21657	0.654604	0.744086	0.771966
PRDM1	SOCS1	0.760036	0.584695	0.771937
ISM1	SOCS1	0.760036	0.653761	0.771937
MB21D1	SOCS1	0.760036	0.630395	0.771937
FLVCR2	XHWESASXXR*	0.587546	0.750928	0.771916
CHTF18	SOCS1	0.760036	0.610282	0.771898
CRB3	SOCS1	0.760036	0.582196	0.771898
FLNB	SOCS1	0.760036	0.637377	0.771898
CXCL16	SOCS1	0.760036	0.633688	0.771898
RP13.516M14.1	X - 16129	0.517906	0.752038	0.771863
CLMN	SOCS1	0.760036	0.614091	0.771858
CASP1	3,7-Dihydroxy-5-cholestenoic acid	0.608413	0.746508	0.771852
HEATR3	SOCS1	0.760036	0.56375	0.771818
SOCS1	H2AFY	0.631982	0.760036	0.771818
SOCS1	SLC29A2	0.639837	0.760036	0.771818
SOCS1	glutamine	0.60701	0.760036	0.771818
PPIL2	SOCS1	0.760036	0.609013	0.771739
PILRB	SOCS1	0.760036	0.562798	0.771739
NFATC1	SOCS1	0.760036	0.617899	0.771739
GBP5	SOCS1	0.760036	0.697477	0.771739
PMPCA	SOCS1	0.760036	0.584537	0.771739
TCAIM	SOCS1	0.760036	0.597469	0.771739
SOCS1	RAB31	0.606434	0.760036	0.771699
SOCS1	CTD.2228K2.5	0.592471	0.760036	0.771699
GIPC1	C1QC	0.735957	0.615083	0.77166
FAM50B	SOCS1	0.760036	0.584616	0.77166
PACS2	SOCS1	0.760036	0.562639	0.77166
SOCS1	CTD.2207O23.3	0.640154	0.760036	0.77166
USP11	SOCS1	0.760036	0.611512	0.77162
SLC17A5	SOCS1	0.760036	0.558712	0.77162
SOCS1	ZNF165	0.595922	0.760036	0.77162
SOCS1	PPP1R3E	0.645628	0.760036	0.77162
SOCS1	U47924.30	0.587948	0.760036	0.77162
SOCS1	PSEN1	0.619803	0.760036	0.77162
SOCS1	FNDC3B	0.609965	0.760036	0.77158
ERP44	gamma-glutamylglutamate	0.545238	0.748599	0.771569
LIPE	gamma-glutamylglutamate	0.545238	0.736134	0.771569
GTPBP3	SOCS1	0.760036	0.631228	0.771541
CHCHD6	FUOM	0.607823	0.619129	0.771541
USP36	SOCS1	0.760036	0.638012	0.771501
SOCS1	cortisone	0.614606	0.760036	0.771501
RHOF	C1QC	0.735957	0.654514	0.771461
ZNF683	SOCS1	0.760036	0.598977	0.771461
ZNF862	SOCS1	0.760036	0.634481	0.771422
DPH3	SOCS1	0.760036	0.577158	0.771422
NOG	SOCS1	0.760036	0.650984	0.771422
SOCS1	FAM186B	0.556569	0.760036	0.771422
SOCS1	C1QA	0.70795	0.760036	0.771422
STK17B	C1QC	0.735957	0.598858	0.771382
EPHX2	SOCS1	0.760036	0.632141	0.771382
FCGR1A	FLT3	0.636861	0.70307	0.771382
C1orf106	SOCS1	0.760036	0.570057	0.771382
DNAJB7	SOCS1	0.760036	0.586679	0.771382
SOCS1	MAFB	0.636028	0.760036	0.771382
SOCS1	VWA3A	0.581323	0.760036	0.771382
CLEC4D	SOCS1	0.760036	0.656855	0.771342
EEF2	SOCS1	0.760036	0.581482	0.771342
SOCS1	RP11.326C3.12	0.662924	0.760036	0.771342
SORBS3	SOCS1	0.760036	0.575373	0.771303
SOCS1	PEX26	0.596001	0.760036	0.771303
SOCS1	MTA3	0.635949	0.760036	0.771303
SOCS1	MYO7B	0.585885	0.760036	0.771303
SOCS1	RP11.173M1.8	0.667328	0.760036	0.771303
SOCS1	DAPP1	0.625635	0.760036	0.771263
OSBPL10	1,6-anhydroglucose	0.55824	0.752154	0.771255
SOCS1	HEATR2	0.62143	0.760036	0.771223
SOCS1	MRPS27	0.611631	0.760036	0.771223
SOCS1	RBFOX2	0.644637	0.760036	0.771223
SERP1	SOCS1	0.760036	0.651142	0.771184
ARHGAP26	SOCS1	0.760036	0.595446	0.771184
SOCS1	RAP2B	0.551333	0.760036	0.771184
SOCS1	C3orf18	0.625	0.760036	0.771184
SDK1	SOCS1	0.760036	0.614487	0.771144
SOCS1	FOXD2	0.590685	0.760036	0.771144
SOCS1	CSAD	0.592709	0.760036	0.771144
SOCS1	alanine	0.638686	0.760036	0.771144
SLC40A1	SOCS1	0.760036	0.604689	0.771104
SLC2A5	SOCS1	0.760036	0.565376	0.771104
PPRC1	SOCS1	0.760036	0.611909	0.771104
SOCS1	RP11.480A16.1	0.631704	0.760036	0.771104
SOCS1	2-hydroxyglutarate	0.553141	0.763039	0.771084
CREG1	SOCS1	0.760036	0.674706	0.771065
ASAP1	SOCS1	0.760036	0.578785	0.771065
SOCS1	ZNF324B	0.612028	0.760036	0.771065
SOCS1	1,2-propanediol	0.520505	0.761546	0.771062
SOCS1	LIPN	0.574699	0.760036	0.771025
SOCS1	LDLRAD2	0.587988	0.760036	0.771025
SOCS1	SNX2	0.57577	0.760036	0.771025
ZBTB32	C1QB	0.714852	0.606514	0.770985
TXLNA	SOCS1	0.760036	0.554387	0.770985
CD5	SOCS1	0.760036	0.63702	0.770985
CLCN2	SOCS1	0.760036	0.613377	0.770985
FGD6	SOCS1	0.760036	0.585409	0.770985
SOCS1	TOP1	0.573746	0.760036	0.770985
SOCS1	RNF144B	0.621271	0.760036	0.770985
SOCS1	X - 12339	0.576893	0.754831	0.770932
PSPH	SOCS1	0.760036	0.587948	0.770906
SOCS1	RP11.77P16.4	0.627936	0.760036	0.770906
SOCS1	PSMA3	0.566765	0.760036	0.770866
SOCS1	FLJ37035	0.578546	0.760036	0.770787
SOCS1	TRAF3IP3	0.606157	0.760036	0.770787
SOCS1	X - 16944	0.576047	0.760064	0.770773
SOCS1	PSMG3.AS1	0.641384	0.760036	0.770747
SOCS1	SARM1	0.635989	0.760036	0.770747
SOCS1	X - 21319	0.591912	0.760989	0.770726
DMPK	SOCS1	0.760036	0.579102	0.770708
ARPC3	SOCS1	0.760036	0.597231	0.770708
WNT7A	SOCS1	0.760036	0.665027	0.770708
WDR77	SOCS1	0.760036	0.597033	0.770668
HNF1A	SOCS1	0.760036	0.549349	0.770668
ZNF263	SOCS1	0.760036	0.599532	0.770628
PKIG	SOCS1	0.760036	0.590765	0.770628
SOCS1	KALRN	0.665067	0.760036	0.770628
SOCS1	FCGR3A	0.650944	0.760036	0.770628
SOCS1	X - 18921	0.579551	0.759715	0.770624
SOCS1	HN1L	0.618256	0.760036	0.770589
CYSLTR1	SOCS1	0.760036	0.582196	0.770549
SOCS1	VARS	0.545144	0.760036	0.770549
PRKAR2B	SOCS1	0.760036	0.589495	0.770509
PRR12	SOCS1	0.760036	0.634759	0.770509
SOCS1	SERF1B	0.604372	0.760036	0.770509
AACS	SOCS1	0.760036	0.624603	0.77047
LEPR	SOCS1	0.760036	0.574857	0.77047
NA..32	SOCS1	0.760036	0.621033	0.77047
SOCS1	REEP5	0.601317	0.760036	0.77047
LYRM1	gamma-glutamylglutamate	0.545238	0.710084	0.770448
SOCS1	KIR2DL3	0.575492	0.760036	0.77043
STK17B	ZNF860	0.686766	0.598858	0.77039
SOCS1	RGS9BP	0.59378	0.760036	0.77039
BATF2	X - 21285	0.629949	0.752607	0.770381
TNFSF13B	3,7-Dihydroxy-5-cholestenoic acid	0.608413	0.73164	0.77037
ORC1	C1QC	0.735957	0.56613	0.770351
PDE3A	SOCS1	0.760036	0.590725	0.770351
SOCS1	CARD11	0.638329	0.760036	0.770351
SOCS1	gamma-glutamylisoleucine*	0.545006	0.760036	0.770351
POMT1	SOCS1	0.760036	0.610639	0.770311
TRIM65	SOCS1	0.760036	0.662686	0.770311
C1orf35	SOCS1	0.760036	0.557204	0.770311
SYTL5	SOCS1	0.760036	0.628451	0.770311
CTC1	SOCS1	0.760036	0.649397	0.770311
EDC4	SOCS1	0.760036	0.583267	0.770271
SOCS1	TRIM45	0.643367	0.760036	0.770232
APOL4	1,6-anhydroglucose	0.55824	0.753558	0.770225
SGOL1	SOCS1	0.760036	0.567399	0.770192
ITM2B	SOCS1	0.760036	0.634838	0.770192
TSSK3	SOCS1	0.760036	0.568867	0.770192
SOCS1	PGAP3	0.561726	0.760036	0.770192
SOCS1	SLC31A1	0.63948	0.760036	0.770192
PLXNA3	gamma-glutamylglutamate	0.545238	0.742577	0.770168
SOCS1	5-HETE	0.563541	0.753116	0.77016
PYROXD2	SOCS1	0.760036	0.586917	0.770152
SOCS1	QTRT1	0.571089	0.760036	0.770152
TMEM50A	SOCS1	0.760036	0.63698	0.770113
SOCS1	SERPINB9	0.587472	0.760036	0.770113
FCHO1	SOCS1	0.760036	0.591043	0.770073
GTF2B	SOCS1	0.760036	0.568312	0.770073
SOCS1	HLA.DOA	0.634997	0.760036	0.770073
SOCS1	FOXJ1	0.618177	0.760036	0.770073
SGK3	C1QC	0.735957	0.625436	0.770033
SCLT1	SOCS1	0.760036	0.595248	0.770033
SOCS1	CFLAR	0.595446	0.760036	0.770033
STX1A	SOCS1	0.760036	0.588345	0.769994
SOCS1	SPTAN1	0.604253	0.760036	0.769994
SOCS1	ERO1L	0.598937	0.760036	0.769994
SOCS1	ELOVL7	0.594652	0.760036	0.769994
DLL3	C1QC	0.735957	0.651262	0.769954
IL18RAP	SOCS1	0.760036	0.629165	0.769954
NYAP1	SOCS1	0.760036	0.627301	0.769954
SLC25A20	SOCS1	0.760036	0.632061	0.769954
SOCS1	PIGO	0.605641	0.760036	0.769954
B4GALT5	SOCS1	0.760036	0.610441	0.769914
ZNF860	DAPP1	0.625635	0.686766	0.769914
SOCS1	X - 18249	0.589525	0.759635	0.769908
NPC2	1-palmitoylglycerophosphoglycerol*	0.625875	0.735375	0.769875
CD53	SOCS1	0.760036	0.658204	0.769875
DTX3L	SOCS1	0.760036	0.67312	0.769875
SCN9A	SOCS1	0.760036	0.615559	0.769875
SOCS1	CTA.373H7.7	0.584933	0.760036	0.769875
SOCS1	TSPAN18	0.63698	0.760036	0.769875
WDR86	C1QC	0.735957	0.602428	0.769875
PLEKHG5	2-docosapentaenoylglycerophosphocholine (22:5n3)*	0.615373	0.747058	0.76985
CCAR2	SOCS1	0.760036	0.58418	0.769835
SOCS1	LINC01184	0.634322	0.760036	0.769835
SOCS1	STAT1	0.690535	0.760036	0.769835
TNKS1BP1	SOCS1	0.760036	0.624445	0.769795
SOCS1	RP11.326C3.15	0.666812	0.760036	0.769795
SOCS1	ADIPOR2	0.613535	0.760036	0.769795
SOCS1	histidylalanine	0.540203	0.764593	0.769767
EMC7	SOCS1	0.760036	0.670263	0.769756
CNNM2	SOCS1	0.760036	0.587274	0.769756
SOCS1	KCNMB1	0.681173	0.760036	0.769756
SOCS1	ST3GAL6	0.576841	0.760036	0.769756
SOCS1	IQGAP1	0.566963	0.760036	0.769756
SOCS1	gamma-glutamylleucine	0.54449	0.760036	0.769756
LRRFIP2	SOCS1	0.760036	0.632022	0.769716
SOCS1	AP000295.10	0.619169	0.760036	0.769716
SOCS1	RP13.616I3.1	0.61417	0.760036	0.769716
SOCS1	DBH	0.632458	0.760036	0.769716
POLB	SOCS1	0.760036	0.666019	0.769676
FBLN5	C1QC	0.735957	0.684584	0.769676
AFF1	SOCS1	0.760036	0.59612	0.769676
CHST6	SOCS1	0.760036	0.594256	0.769676
SOCS1	SRCAP	0.609211	0.760036	0.769676
ZNF860	FAHD2B	0.641661	0.686766	0.769676
CYFIP2	SOCS1	0.760036	0.618097	0.769637
CD276	SOCS1	0.760036	0.631625	0.769637
BRF2	SOCS1	0.760036	0.573746	0.769637
CS	SOCS1	0.760036	0.569105	0.769597
SOCS1	gamma-glutamylvaline	0.518804	0.760036	0.769597
HSP90AB1	SOCS1	0.760036	0.584894	0.769557
EGLN1	SOCS1	0.760036	0.562282	0.769557
DCP1B	SOCS1	0.760036	0.599532	0.769557
TMEM154	SOCS1	0.760036	0.559188	0.769557
SOCS1	RP11.61O1.2	0.595962	0.760036	0.769557
TMEM63A	C1QC	0.735957	0.689821	0.769557
SOCS1	LINC00452	0.594018	0.760036	0.769518
SOCS1	AC004069.2	0.567875	0.760036	0.769518
C1QB	X - 12798	0.606696	0.757738	0.769494
NAT1	SOCS1	0.760036	0.574421	0.769478
SOCS1	CCNI2	0.615678	0.760036	0.769478
SOCS1	X - 12860	0.642501	0.761363	0.769442
MTUS1	SOCS1	0.760036	0.630554	0.769438
IGSF6	SOCS1	0.760036	0.640075	0.769438
C1QB	SOCS1	0.760036	0.714852	0.769438
SOCS1	MS4A4A	0.669708	0.760036	0.769438
SOCS1	AC144831.1	0.550936	0.760036	0.769438
APOL1	SOCS1	0.760036	0.715328	0.769399
RHPN1	SOCS1	0.760036	0.584378	0.769399
SOCS1	KIAA1598	0.603182	0.760036	0.769399
SOCS1	LINC00997	0.575889	0.760036	0.769399
PHKA1	SOCS1	0.760036	0.554387	0.769359
ATP1B3	SOCS1	0.760036	0.619883	0.769359
NUMA1	SOCS1	0.760036	0.613694	0.769359
SOCS1	TMEM116	0.583664	0.760036	0.769359
SOCS1	CTD.2215E18.1	0.624643	0.760036	0.769359
LHFPL2	gamma-glutamylglutamate	0.545238	0.738655	0.769328
GRM2	SOCS1	0.760036	0.622223	0.769319
ANKS6	SOCS1	0.760036	0.649199	0.769319
KCNE3	SOCS1	0.760036	0.627261	0.769319
SOCS1	ALG12	0.536298	0.760036	0.769319
SYT17	SOCS1	0.760036	0.614368	0.76928
PLCH1	SOCS1	0.760036	0.588662	0.76928
SOCS1	RP11.175K6.1	0.560893	0.760036	0.76928
SOCS1	CD248	0.593502	0.760036	0.76928
SOCS1	X - 12108	0.601351	0.747748	0.769269
SCML4	SOCS1	0.760036	0.616392	0.76924
SOCS1	AKR7L	0.58291	0.760036	0.76924
C1QC	X - 12730	0.59041	0.747502	0.769231
MROH1	SOCS1	0.760036	0.53852	0.7692
SOCS1	UBAP1L	0.572041	0.760036	0.7692
SCARB2	X - 22145	0.662367	0.710304	0.769191
WDR54	SOCS1	0.760036	0.579776	0.769161
FCGR1A	SOCS1	0.760036	0.70307	0.769161
ZBTB34	SOCS1	0.760036	0.55768	0.769161
SOCS1	UBE2QL1	0.547049	0.760036	0.769161
SOCS1	RP11.314O13.1	0.576444	0.760036	0.769161
SOCS1	NPEPPS	0.556688	0.760036	0.769161
PTPN3	SOCS1	0.760036	0.56006	0.769121
CMTM8	SOCS1	0.760036	0.577079	0.769121
SOCS1	VPS52	0.560735	0.760036	0.769121
TGFBI	SOCS1	0.760036	0.607069	0.769081
SLC22A23	SOCS1	0.760036	0.628332	0.769081
SOCS1	C2orf40	0.602388	0.760036	0.769081
IQSEC3	SOCS1	0.760036	0.57934	0.769042
PLA2G4A	SOCS1	0.760036	0.640789	0.769002
CNP	SOCS1	0.760036	0.56014	0.769002
SOCS1	NA..223	0.638488	0.760036	0.769002
ANKRD22	X - 21285	0.629949	0.743934	0.768997
PPP4R1	SOCS1	0.760036	0.570335	0.768962
SNED1	SOCS1	0.760036	0.64063	0.768962
SOCS1	CNTNAP2	0.610679	0.760036	0.768962
SOCS1	GPSM1	0.58168	0.760036	0.768962
LIG1	C1QC	0.735957	0.646818	0.768923
VPS41	gamma-glutamylglutamate	0.545238	0.727171	0.768908
NETO2	SOCS1	0.760036	0.644002	0.768883
SOCS1	MPZL2	0.574738	0.760036	0.768883
PLEKHG2	SOCS1	0.760036	0.597826	0.768843
ZDHHC19	SOCS1	0.760036	0.64789	0.768843
SOCS1	C11orf96	0.580768	0.760036	0.768843
SOCS1	LINC01270	0.618335	0.760036	0.768843
SOCS1	BMPR2	0.580847	0.760036	0.768843
SOCS1	GGA2	0.655189	0.760036	0.768843
SOCS1	LINC00487	0.646858	0.760036	0.768843
SOCS1	LPAR6	0.576841	0.760036	0.768843
SLC38A6	SOCS1	0.760036	0.596239	0.768804
SOCS1	IFNAR2	0.62496	0.760036	0.768804
SOCS1	MROH7	0.560576	0.760036	0.768804
SOCS1	AIM1	0.56248	0.760036	0.768804
C5	SOCS1	0.760036	0.637218	0.768764
GOT1	SOCS1	0.760036	0.565574	0.768764
SOCS1	NA..212	0.610917	0.760036	0.768764
SOCS1	BAHD1	0.640749	0.760036	0.768764
GLTSCR1	SOCS1	0.760036	0.569343	0.768724
KCNH7	SOCS1	0.760036	0.585211	0.768724
CCDC147	C1QC	0.735957	0.660743	0.768724
EFNA1	SOCS1	0.760036	0.629205	0.768685
SOCS1	NA..117	0.652293	0.760036	0.768685
SOCS1	DUSP3	0.687321	0.760036	0.768685
SOCS1	TCF19	0.587948	0.760036	0.768685
CLCN5	XHWESASXXR*	0.587546	0.752551	0.768669
SOCS1	MEX3A	0.572279	0.760036	0.768645
SOCS1	DDX51	0.559822	0.760036	0.768645
C1QC	X - 22145	0.662367	0.735985	0.768634
GINM1	gamma-glutamylglutamate	0.545238	0.746779	0.768627
IFFO2	SOCS1	0.760036	0.658878	0.768605
PARP14	SOCS1	0.760036	0.704221	0.768605
CRIP2	SOCS1	0.760036	0.599492	0.768605
AEBP1	SOCS1	0.760036	0.605165	0.768566
DUSP1	SOCS1	0.760036	0.637655	0.768566
ARPC2	SOCS1	0.760036	0.595129	0.768566
C9orf9	SOCS1	0.760036	0.626666	0.768566
PITPNM3	SOCS1	0.760036	0.562163	0.768526
AIM2	1-palmitoylglycerophosphoglycerol*	0.625875	0.754625	0.7685
BAIAP3	gamma-glutamylglutamate	0.545238	0.714426	0.768487
PGRMC1	SOCS1	0.760036	0.571961	0.768486
WDR31	SOCS1	0.760036	0.588702	0.768486
NRBF2	SOCS1	0.760036	0.576444	0.768486
ZDHHC7	SOCS1	0.760036	0.604213	0.768486
TONSL	C1QB	0.714852	0.601555	0.768486
SOCS1	mannose	0.653602	0.760036	0.768486
SOCS1	N-acetylglycine	0.575274	0.760036	0.768486
BCL10	C1QC	0.735957	0.593066	0.768447
SOCS1	NA..24	0.610997	0.760036	0.768447
PYGO2	C1QC	0.735957	0.679864	0.768407
CD300LB	SOCS1	0.760036	0.612583	0.768407
GPR174	TRIM22	0.68395	0.60933	0.768367
SOCS1	HIST4H4	0.596358	0.760036	0.768367
SOCS1	TRIM9	0.581284	0.760036	0.768367
STS	2-docosapentaenoylglycerophosphocholine (22:5n3)*	0.615373	0.730672	0.76836
SOCS1	RP11.119D9.1	0.594375	0.760036	0.768328
SOCS1	ZSCAN18	0.619089	0.760036	0.768328
SOCS1	KRT80	0.565614	0.760036	0.768328
SOCS1	FCRLA	0.655506	0.760036	0.768328
SOCS1	C15orf62	0.61175	0.760036	0.768328
SCN4A	SOCS1	0.760036	0.603578	0.768288
APBB1	SOCS1	0.760036	0.638369	0.768288
COG1	SOCS1	0.760036	0.596041	0.768288
C1QB	CCDC85C	0.701801	0.714852	0.768288
SOCS1	NUMB	0.55768	0.760036	0.768288
MOV10L1	SOCS1	0.760036	0.57212	0.768248
EFTUD1	SOCS1	0.760036	0.619962	0.768248
SOCS1	FAM154B	0.578229	0.760036	0.768248
WDR62	C1QC	0.735957	0.544549	0.768209
HPX	SOCS1	0.760036	0.566011	0.768209
SCLY	C1QC	0.735957	0.610441	0.768209
RAB1A	C1QC	0.735957	0.64789	0.768209
ETV6	SOCS1	0.760036	0.659116	0.768209
APCDD1	SOCS1	0.760036	0.595367	0.768209
SOCS1	MCU	0.597588	0.760036	0.768209
CD1D	gamma-glutamylglutamate	0.545238	0.713445	0.768207
FGFR2	SOCS1	0.760036	0.621945	0.768169
PCYOX1L	SOCS1	0.760036	0.623651	0.768169
ITFG2	SOCS1	0.760036	0.614765	0.768129
AK5	SOCS1	0.760036	0.641661	0.768129
SOCS1	NA..184	0.599611	0.760036	0.768129
SOCS1	CERS6	0.568946	0.760036	0.768129
GBP1	1-palmitoylglycerophosphoglycerol*	0.625875	0.756	0.768125
ASPHD2	1-palmitoylglycerophosphoglycerol*	0.625875	0.764	0.768125
LHFPL2	1-palmitoylglycerophosphoglycerol*	0.625875	0.76225	0.768125
PRR4	SOCS1	0.760036	0.540662	0.768089
UBE2O	SOCS1	0.760036	0.618335	0.768089
ENTPD1	SOCS1	0.760036	0.591757	0.76805
SOCS1	ZNF662	0.62861	0.760036	0.76805
SOCS1	GRID2IP	0.583981	0.760036	0.76805
C1QB	X - 12108	0.601351	0.743118	0.768018
SPIDR	C1QC	0.735957	0.622104	0.76801
SLC9A7	SOCS1	0.760036	0.597866	0.76801
C22orf15	SOCS1	0.760036	0.583188	0.76801
MANEAL	SOCS1	0.760036	0.598619	0.76801
SNX27	SOCS1	0.760036	0.623731	0.76797
IQCC	C1QC	0.735957	0.644478	0.76797
SOCS1	RP11.1008C21.1	0.607823	0.760036	0.76797
SOCS1	CNNM3	0.643883	0.760036	0.76797
TUB	SOCS1	0.760036	0.670224	0.767931
SOCS1	LZTR1	0.562044	0.760036	0.767931
SOCS1	X - 21755	0.569125	0.760036	0.767931
SOCS1	PHRF1	0.591439	0.760036	0.767891
SOCS1	SLC18A1	0.610203	0.760036	0.767891
SOCS1	LENG8	0.588067	0.760036	0.767891
ZNF860	XRN1	0.638884	0.686766	0.767891
NFKBIZ	SOCS1	0.760036	0.573032	0.767851
ZNF860	CHD3	0.660187	0.686766	0.767851
CASP5	SOCS1	0.760036	0.637972	0.767812
ANKMY1	SOCS1	0.760036	0.635195	0.767812
DIS3L2	SOCS1	0.760036	0.597707	0.767812
SOCS1	2-hydroxypalmitate	0.599651	0.760036	0.767812
PPP1R3F	gamma-glutamylglutamate	0.545238	0.715266	0.767787
ARHGEF10	SOCS1	0.760036	0.596279	0.767772
C1QB	ATP6V1A	0.577713	0.714852	0.767772
TTLL11	SOCS1	0.760036	0.605363	0.767772
FAM26F	1-palmitoylglycerophosphoglycerol*	0.625875	0.73725	0.76775
RASSF2	SOCS1	0.760036	0.561964	0.767732
XRCC4	SOCS1	0.760036	0.561687	0.767732
SOCS1	NA..101	0.603777	0.760036	0.767732
NOS3	SOCS1	0.760036	0.613972	0.767693
SOCS1	PDDC1	0.585251	0.760036	0.767693
SOCS1	FCRL5	0.5914	0.760036	0.767693
JOSD2	SOCS1	0.760036	0.568153	0.767653
GCSAM	SOCS1	0.760036	0.650904	0.767653
SOCS1	ALOX15	0.568946	0.760036	0.767653
NXPH4	gamma-glutamylglutamate	0.545238	0.736275	0.767647
SOCS1	PRDM11	0.622382	0.760036	0.767613
SOCS1	MYC	0.618097	0.760036	0.767613
C1QC	X - 12472	0.647637	0.745201	0.767611
TMEM60	SOCS1	0.760036	0.609648	0.767574
SOCS1	C10orf91	0.57097	0.760036	0.767574
SOCS1	SLC7A1	0.618653	0.760036	0.767574
IRAK3	C1QC	0.735957	0.637734	0.767534
RUVBL1	SOCS1	0.760036	0.575611	0.767534
GAS6	SOCS1	0.760036	0.694026	0.767534
SOCS1	OLFML2B	0.664313	0.760036	0.767534
SOCS1	myristoylcarnitine	0.59882	0.762499	0.767528
PIEZO1	SOCS1	0.760036	0.59735	0.767494
SOCS1	RP11.214N9.1	0.560497	0.760036	0.767494
AANAT	SOCS1	0.760036	0.658957	0.767455
PLEKHA7	SOCS1	0.760036	0.622739	0.767455
SOCS1	ADARB1	0.604808	0.760036	0.767455
VRK2	SOCS1	0.760036	0.631466	0.767415
ACTR3B	SOCS1	0.760036	0.586322	0.767415
CITED2	SOCS1	0.760036	0.578269	0.767415
SOCS1	SF3B3	0.57331	0.760036	0.767415
SOCS1	RP4.738P15.1	0.596676	0.760036	0.767415
C1QC	X - 12860	0.642501	0.757429	0.767404
SOCS1	1-eicosatrienoylglycerophosphoethanolamine*	0.591678	0.759765	0.767379
CLIC5	SOCS1	0.760036	0.629562	0.767375
CTPS1	SOCS1	0.760036	0.604411	0.767375
SOCS1	CTD.3051D23.1	0.563869	0.760036	0.767375
SOCS1	PEBP1	0.619922	0.760036	0.767375
DNAJB1	SOCS1	0.760036	0.579102	0.767336
SOCS1	MEF2A	0.563948	0.760036	0.767336
SOCS1	BDH1	0.624603	0.760036	0.767336
DUSP1	C1QB	0.714852	0.637655	0.767296
HAVCR2	SOCS1	0.760036	0.650587	0.767296
SOCS1	TJAP1	0.573865	0.760036	0.767296
SOCS1	C14orf64	0.583307	0.760036	0.767296
SOCS1	ANGEL1	0.645747	0.760036	0.767296
SOCS1	X - 13435	0.606408	0.761502	0.767258
SOCS1	CSNK1E	0.637337	0.760036	0.767256
SOCS1	SLC7A3	0.587353	0.760036	0.767256
SOCS1	CRTC3	0.614924	0.760036	0.767256
SOCS1	NA..124	0.605482	0.760036	0.767256
MUM1	ZNF860	0.686766	0.65503	0.767217
ERCC3	SOCS1	0.760036	0.621033	0.767217
SYNE4	SOCS1	0.760036	0.561885	0.767217
KDELR2	SOCS1	0.760036	0.636385	0.767177
CACNA1A	SOCS1	0.760036	0.554943	0.767177
SOCS1	ZNF517	0.60933	0.760036	0.767177
SOCS1	IFT46	0.577118	0.760036	0.767177
ZNF860	PIK3AP1	0.626547	0.686766	0.767177
NFIL3	SOCS1	0.760036	0.621112	0.767137
APOL1	X - 21285	0.629949	0.759738	0.767135
CASP1	1-palmitoylglycerophosphoglycerol*	0.625875	0.751875	0.767125
SMCO4	1-palmitoylglycerophosphoglycerol*	0.625875	0.735	0.767125
PARP1	SOCS1	0.760036	0.615043	0.767098
ZNF689	SOCS1	0.760036	0.58771	0.767098
SOCS1	X - 22518	0.589826	0.755155	0.767091
AC090616.2	gamma-glutamylglutamate	0.545238	0.731653	0.767087
ZNF516	SOCS1	0.760036	0.555022	0.767058
ACP6	SOCS1	0.760036	0.612782	0.767058
ATP9B	SOCS1	0.760036	0.569422	0.767058
COQ2	SOCS1	0.760036	0.646937	0.767058
SOCS1	TRIP12	0.574738	0.760036	0.767058
SOCS1	RINL	0.554427	0.760036	0.767058
SOCS1	1-linoleoylglycerophosphoinositol*	0.588762	0.760036	0.767058
KCNQ4	SOCS1	0.760036	0.54927	0.767018
ZMAT2	SOCS1	0.760036	0.557442	0.767018
MNDA	SOCS1	0.760036	0.62623	0.767018
OTUD7A	SOCS1	0.760036	0.584616	0.767018
SOCS1	REPS2	0.580808	0.760036	0.767018
SOCS1	KLHDC9	0.54332	0.760036	0.767018
PEBP4	C1QC	0.735957	0.593502	0.766979
MRPS36	SOCS1	0.760036	0.568589	0.766979
FANCC	SOCS1	0.760036	0.611235	0.766979
SOCS1	B3GALT4	0.563115	0.760036	0.766939
SOCS1	NPC2	0.696723	0.760036	0.766939
SOCS1	CCL28	0.653285	0.760036	0.766939
CD180	SOCS1	0.760036	0.570176	0.766899
SOCS1	TTC34	0.547961	0.760036	0.766899
SOCS1	ETS2	0.560536	0.760036	0.766899
SOCS1	tryptophylglutamate	0.570176	0.760036	0.766899
CCRL2	2-docosapentaenoylglycerophosphocholine (22:5n3)*	0.615373	0.738567	0.76687
BLCAP	SOCS1	0.760036	0.568629	0.76686
FAM96A	SOCS1	0.760036	0.574341	0.76686
RAB38	SOCS1	0.760036	0.625873	0.76682
TCP11L1	SOCS1	0.760036	0.585647	0.76682
PAFAH1B2	C1QB	0.714852	0.662607	0.76678
SOCS1	SPRY1	0.60457	0.760036	0.76678
SOCS1	NPL	0.611711	0.760036	0.76678
ITPR3	SOCS1	0.760036	0.661338	0.766741
CPQ	SOCS1	0.760036	0.607347	0.766741
FGD4	SOCS1	0.760036	0.591796	0.766741
FBXL16	SOCS1	0.760036	0.590527	0.766701
JAM2	SOCS1	0.760036	0.583188	0.766701
CCDC42	SOCS1	0.760036	0.547287	0.766701
SOCS1	GM2A	0.635433	0.760036	0.766701
SOCS1	X - 12511	0.537108	0.759197	0.766643
ANKRD13A	SOCS1	0.760036	0.613416	0.766622
TRIM3	SOCS1	0.760036	0.55284	0.766582
LPAR5	SOCS1	0.760036	0.645747	0.766582
SOCS1	SPCS2	0.574937	0.760036	0.766582
SOCS1	ATIC	0.588067	0.760036	0.766582
SOCS1	epiandrosterone sulfate	0.517633	0.760036	0.766582
CTD.2619J13.14	2-docosapentaenoylglycerophosphocholine (22:5n3)*	0.615373	0.751825	0.766572
PLXNA1	C1QC	0.735957	0.676531	0.766542
STX12	ZNF860	0.686766	0.685735	0.766542
SOCS1	C20orf202	0.538916	0.760036	0.766542
SOCS1	FAM209B	0.636346	0.760036	0.766542
SOCS1	STARD3NL	0.581998	0.760036	0.766542
WNT16	SOCS1	0.760036	0.65146	0.766503
RUNX3	SOCS1	0.760036	0.600722	0.766503
WWC3	SOCS1	0.760036	0.606831	0.766503
PLK2	SOCS1	0.760036	0.546295	0.766503
SOCS1	RP11.63G10.3	0.65261	0.760036	0.766503
SOCS1	CDR2	0.644676	0.760036	0.766503
SOCS1	FAM111B	0.5793	0.760036	0.766503
SOCS1	docosadienoate (22:2n6)	0.576623	0.760036	0.766503
VPS29	SOCS1	0.760036	0.561568	0.766463
C1QC	X - 16944	0.576047	0.735225	0.766425
TYRO3	SOCS1	0.760036	0.558037	0.766423
ZC3H7B	SOCS1	0.760036	0.616352	0.766423
PARP9	SOCS1	0.760036	0.683434	0.766423
HTR3A	SOCS1	0.760036	0.604094	0.766423
SOCS1	ACOX1	0.569303	0.760036	0.766423
SOCS1	cortisol	0.652908	0.760036	0.766423
APH1A	SOCS1	0.760036	0.587076	0.766384
COX10	C1QC	0.735957	0.60219	0.766344
SOCS1	B2M	0.596438	0.760036	0.766344
SOCS1	KCNN4	0.583743	0.760036	0.766344
CORO2B	SOCS1	0.760036	0.595962	0.766304
NUP88	SOCS1	0.760036	0.601753	0.766304
XRCC3	SOCS1	0.760036	0.545422	0.766304
SOCS1	CDS2	0.62016	0.760036	0.766304
SOCS1	LINC01160	0.593621	0.760036	0.766304
SOCS1	TCP10L	0.561131	0.760036	0.766304
FUCA2	SOCS1	0.760036	0.643685	0.766265
CIT	C1QC	0.735957	0.575611	0.766265
RNASEL	SOCS1	0.760036	0.60096	0.766265
KIF13A	SOCS1	0.760036	0.558632	0.766265
HKR1	SOCS1	0.760036	0.609687	0.766265
AMER1	SOCS1	0.760036	0.614646	0.766265
SOCS1	AIF1	0.596795	0.760036	0.766265
CTSC	gamma-glutamylglutamate	0.545238	0.740756	0.766246
LYSMD2	SOCS1	0.760036	0.650547	0.766225
SOCS1	LINC00526	0.629641	0.760036	0.766225
SOCS1	SCAND1	0.575333	0.760036	0.766225
TXN	SOCS1	0.760036	0.574738	0.766185
SOCS1	AC079767.4	0.588662	0.760036	0.766185
SOCS1	BEND3	0.604094	0.760036	0.766185
SOCS1	IGF2R	0.557521	0.760036	0.766185
SOCS1	LINC00630	0.586679	0.760036	0.766185
SOCS1	NIPSNAP3A	0.589297	0.760036	0.766185
SIGLEC9	SOCS1	0.760036	0.624484	0.766146
TEX9	SOCS1	0.760036	0.570652	0.766146
SLAMF6	SOCS1	0.760036	0.620557	0.766146
SOCS1	NA..185	0.571128	0.760036	0.766146
SOCS1	GARNL3	0.579023	0.760036	0.766146
C1QC	cortisone	0.614606	0.735957	0.766146
CCDC85C	2-docosapentaenoylglycerophosphocholine (22:5n3)*	0.615373	0.75257	0.766125
MTHFD2	SOCS1	0.760036	0.634878	0.766106
BPHL	SOCS1	0.760036	0.599175	0.766106
SOCS1	NA..228	0.599492	0.760036	0.766106
SOCS1	RP11.356N1.2	0.589099	0.760036	0.766106
SCARB2	1,6-anhydroglucose	0.55824	0.749813	0.766105
FTSJ1	SOCS1	0.760036	0.58053	0.766066
CCDC113	SOCS1	0.760036	0.614646	0.766066
PAN2	SOCS1	0.760036	0.657807	0.766066
GPR153	SOCS1	0.760036	0.571089	0.766066
ZDHHC12	SOCS1	0.760036	0.591915	0.766066
SCN9A	C1QC	0.735957	0.615559	0.766066
GPR27	SOCS1	0.760036	0.563988	0.766066
SOCS1	RP11.325F22.2	0.583545	0.760036	0.766066
SOCS1	KLHL29	0.605244	0.760036	0.766066
SOCS1	SUPT3H	0.619724	0.760036	0.766066
ZNF860	RASAL3	0.583307	0.686766	0.766066
SOCS1	FAM43A	0.610124	0.760036	0.766027
USP15	C1QC	0.735957	0.62143	0.765987
ZBTB4	SOCS1	0.760036	0.654792	0.765987
SOCS1	NA..144	0.598461	0.760036	0.765987
SOCS1	KIAA0141	0.545938	0.760036	0.765987
SOCS1	IFNGR2	0.636108	0.760036	0.765987
SOCS1	RGP1	0.572437	0.760036	0.765947
SOCS1	GOLGA3	0.625397	0.760036	0.765947
FCGR1A	X - 21285	0.629949	0.736377	0.765911
IFIT2	SOCS1	0.760036	0.65023	0.765908
SOCS1	SMIM6	0.608378	0.760036	0.765908
PIWIL4	SOCS1	0.760036	0.602904	0.765868
LEF1	SOCS1	0.760036	0.645073	0.765868
ANKS3	SOCS1	0.760036	0.588504	0.765868
SOCS1	PDCD1	0.577079	0.760036	0.765868
SOCS1	AC009495.2	0.629086	0.760036	0.765868
SOCS1	SERINC5	0.604729	0.760036	0.765868
C2CD3	SOCS1	0.760036	0.566884	0.765828
SOCS1	PGAM5	0.565654	0.760036	0.765828
SOCS1	NA..74	0.598064	0.760036	0.765828
CLCN5	1,6-anhydroglucose	0.55824	0.753839	0.765824
BTNL8	SOCS1	0.760036	0.560655	0.765789
EID2B	SOCS1	0.760036	0.596596	0.765789
ZBTB20	SOCS1	0.760036	0.585647	0.765789
SOCS1	ZNF385C	0.545739	0.760036	0.765789
RP11.127B20.2	C1QC	0.735957	0.592867	0.765789
SOCS1	stearoylcarnitine	0.574485	0.762816	0.765737
MMP11	SOCS1	0.760036	0.603539	0.765709
PTP4A1	ZNF860	0.686766	0.598659	0.765709
CRK	C1QC	0.735957	0.583188	0.765709
PTBP1	SOCS1	0.760036	0.56609	0.76567
CHCHD4	SOCS1	0.760036	0.599135	0.76567
SOCS1	NA..155	0.555022	0.760036	0.76567
SOCS1	IL1RL1	0.539511	0.760036	0.76567
SOCS1	STARD5	0.596874	0.760036	0.76563
ZMAT5	SOCS1	0.760036	0.572358	0.76559
GLUL	SOCS1	0.760036	0.609449	0.76559
DUOX1	SOCS1	0.760036	0.56851	0.76559
SOCS1	MTMR11	0.641344	0.760036	0.76559
SOCS1	KCNMA1	0.618772	0.760036	0.76559
AQP9	SOCS1	0.760036	0.621628	0.765551
CMTM2	SOCS1	0.760036	0.573707	0.765551
HIC2	SOCS1	0.760036	0.616074	0.765551
DNAI2	SOCS1	0.760036	0.603023	0.765551
ZBTB40	SOCS1	0.760036	0.667487	0.765551
SOCS1	NOTCH2	0.565733	0.760036	0.765551
C1QC	X - 01911	0.621391	0.74434	0.765535
ECHDC3	2-docosapentaenoylglycerophosphocholine (22:5n3)*	0.615373	0.739461	0.76553
C1orf115	SOCS1	0.760036	0.58656	0.765511
B3GNT1	SOCS1	0.760036	0.636108	0.765511
NDUFB3	SOCS1	0.760036	0.546692	0.765471
NR1H2	SOCS1	0.760036	0.576206	0.765471
GRIK3	SOCS1	0.760036	0.619327	0.765471
FAM129C	SOCS1	0.760036	0.633291	0.765471
SOCS1	PSAP	0.619605	0.760036	0.765471
NKAPL	C1QC	0.735957	0.643288	0.765471
ZSWIM5	SOCS1	0.760036	0.61905	0.765432
SOCS1	CTC.523E23.11	0.576523	0.760036	0.765432
SNAP29	SOCS1	0.760036	0.626825	0.765392
SNRPN	SOCS1	0.760036	0.629364	0.765392
NXPH4	1,6-anhydroglucose	0.55824	0.746255	0.765356
PHC1	SOCS1	0.760036	0.652928	0.765352
SPTBN1	SOCS1	0.760036	0.641899	0.765352
SPTBN5	SOCS1	0.760036	0.590447	0.765352
SAMD1	C1QC	0.735957	0.615479	0.765352
SOCS1	DDIT4	0.56486	0.760036	0.765352
ABLIM1	SOCS1	0.760036	0.670025	0.765313
SOCS1	IRGM	0.62738	0.760036	0.765313
SOCS1	UBFD1	0.586123	0.760036	0.765313
SOCS1	RP11.434P11.2	0.568867	0.760036	0.765273
SOCS1	AC022007.5	0.5601	0.760036	0.765273
SOCS1	RASGRP3	0.600286	0.760036	0.765273
RASGRP2	gamma-glutamylglutamate	0.545238	0.735854	0.765266
SOCS1	X - 21353	0.566229	0.760036	0.765233
LHFPL2	2-docosapentaenoylglycerophosphocholine (22:5n3)*	0.615373	0.735588	0.765232
FAM129A	SOCS1	0.760036	0.558235	0.765194
RALB	SOCS1	0.760036	0.618375	0.765194
TFG	SOCS1	0.760036	0.596557	0.765194
ADAMTS13	SOCS1	0.760036	0.563789	0.765194
ZNF860	MOB1A	0.659791	0.686766	0.765194
WNT10A	SOCS1	0.760036	0.584973	0.765154
SOCS1	L3MBTL1	0.618811	0.760036	0.765154
SOCS1	EXOSC3	0.551809	0.760036	0.765154
GABARAPL2	SOCS1	0.760036	0.588464	0.765114
FOSL2	SOCS1	0.760036	0.569621	0.765114
SOCS1	MTRNR2L9	0.545105	0.760036	0.765114
CD6	ZNF860	0.686766	0.645906	0.765075
CEP250	SOCS1	0.760036	0.594851	0.765075
ATP8B2	SOCS1	0.760036	0.664789	0.765075
SOCS1	UGT2B17	0.580213	0.760036	0.765075
SOCS1	RP11.178G16.5	0.552959	0.760036	0.765075
SOCS1	RP11.343L5.2	0.604768	0.760036	0.765075
ZFP64	SOCS1	0.760036	0.621945	0.765035
PROSC	SOCS1	0.760036	0.568391	0.765035
SOCS1	FITM2	0.660584	0.760036	0.765035
SOCS1	RP11.430B1.2	0.602626	0.760036	0.765035
SOCS1	MILR1	0.651222	0.760036	0.765035
SOCS1	PPIAL4G	0.565693	0.760036	0.765035
SOCS1	COMMD5	0.578586	0.760036	0.765035
TNFAIP3	SOCS1	0.760036	0.548873	0.764995
SOCS1	LUCAT1	0.560179	0.760036	0.764995
SOCS1	PARP10	0.64301	0.760036	0.764995
ZNF860	MEF2A	0.563948	0.686766	0.764995
SOCS1	gamma-glutamylphenylalanine	0.579518	0.760036	0.764995
SOCS1	1-dihomo-linoleoylglycerophosphocholine (20:2n6)*	0.540314	0.760388	0.764973
NA..79	SOCS1	0.760036	0.614567	0.764956
ADAP2	SOCS1	0.760036	0.671414	0.764956
SOCS1	POF1B	0.617542	0.760036	0.764956
SOCS1	STAC2	0.603618	0.760036	0.764956
SOCS1	SSBP3.AS1	0.568748	0.760036	0.764956
LYZ	2-docosapentaenoylglycerophosphocholine (22:5n3)*	0.615373	0.758528	0.764934
LCP2	SOCS1	0.760036	0.601555	0.764916
PARL	SOCS1	0.760036	0.590328	0.764916
SOCS1	FPR2	0.592471	0.760036	0.764916
STX12	C1QB	0.714852	0.685735	0.764876
RTTN	SOCS1	0.760036	0.642018	0.764876
SOCS1	ZBTB12	0.61897	0.760036	0.764876
SOCS1	ANG	0.629086	0.760036	0.764876
SOCS1	STRC	0.592312	0.760036	0.764876
DYNLT1	X - 12730	0.59041	0.734765	0.76486
DIP2B	SOCS1	0.760036	0.572596	0.764837
VAV2	SOCS1	0.760036	0.581284	0.764837
CYSLTR1	ZNF860	0.686766	0.582196	0.764837
SOCS1	HABP4	0.624405	0.760036	0.764837
SOCS1	MREG	0.636465	0.760036	0.764837
DRAM1	3,7-Dihydroxy-5-cholestenoic acid	0.608413	0.727143	0.764815
LARS2	SOCS1	0.760036	0.572517	0.764797
ELOVL3	SOCS1	0.760036	0.620954	0.764797
NAT10	SOCS1	0.760036	0.591717	0.764797
SOCS1	FPGT.TNNI3K	0.548318	0.760036	0.764797
SOCS1	RACGAP1	0.58414	0.760036	0.764797
ZNF860	BMPR2	0.580847	0.686766	0.764797
HSD17B11	C1QA	0.70795	0.644399	0.764797
LIMD1	SOCS1	0.760036	0.609608	0.764757
SGK494	SOCS1	0.760036	0.575214	0.764757
CTD.2368P22.1	SOCS1	0.760036	0.615003	0.764757
SOCS1	CR1	0.572358	0.760036	0.764757
SOCS1	MAGED1	0.605879	0.760036	0.764757
UNC5CL	SOCS1	0.760036	0.596596	0.764718
LDOC1	SOCS1	0.760036	0.571247	0.764718
SOCS1	LSG1	0.60822	0.760036	0.764718
ZNF860	DHX30	0.630792	0.686766	0.764718
C1QB	HSD17B11	0.644399	0.714852	0.764678
NA..160	C1QC	0.735957	0.583029	0.764678
NA..5	SOCS1	0.760036	0.597707	0.764638
KCNE3	C1QC	0.735957	0.627261	0.764638
SOCS1	LINC00493	0.559307	0.760036	0.764638
SOCS1	RP11.473M20.9	0.583188	0.760036	0.764638
SOCS1	HKDC1	0.622183	0.760036	0.764638
GINM1	2-docosapentaenoylglycerophosphocholine (22:5n3)*	0.615373	0.761508	0.764636
RNF207	SOCS1	0.760036	0.570097	0.764599
SOCS1	LINC00265	0.548675	0.760036	0.764599
TRAF2	C1QC	0.735957	0.568431	0.764599
ANKRD22	X - 22145	0.662367	0.710264	0.764572
ZFAT	SOCS1	0.760036	0.575928	0.764559
LYPLA1	ZNF860	0.686766	0.573072	0.764559
ITGAX	SOCS1	0.760036	0.610044	0.764559
SDC3	SOCS1	0.760036	0.675063	0.764559
SOCS1	RP11.430H10.1	0.566288	0.760036	0.764559
SOCS1	RP11.554I8.1	0.614725	0.760036	0.764559
SOCS1	GABARAPL1	0.560417	0.760036	0.764559
SOCS1	ZNF585B	0.63579	0.760036	0.764559
ZNF329	SOCS1	0.760036	0.642455	0.764519
SOCS1	PRPF8	0.57807	0.760036	0.764519
SOCS1	ALOXE3	0.560457	0.760036	0.764519
RP5.998N21.4	1-palmitoylglycerophosphoglycerol*	0.625875	0.766125	0.7645
LIPA	2-docosapentaenoylglycerophosphocholine (22:5n3)*	0.615373	0.719202	0.764487
C1QB	X - 12730	0.59041	0.736014	0.764486
WSCD2	SOCS1	0.760036	0.580728	0.76448
C1QB	PLXNA3	0.676968	0.714852	0.76448
SOCS1	HHEX	0.569819	0.760036	0.76448
SOCS1	PSMB5	0.56847	0.760036	0.76448
APOL1	RP11.127B20.2	0.592867	0.715328	0.76444
RAP1A	C1QC	0.735957	0.583902	0.76444
GPR174	SOCS1	0.760036	0.60933	0.76444
FAM110B	SOCS1	0.760036	0.603896	0.76444
CACNA1I	gamma-glutamylglutamate	0.545238	0.727311	0.764426
2017-09-04	gamma-glutamylglutamate	0.545238	0.722969	0.764426
MFSD11	SOCS1	0.760036	0.603618	0.7644
TMEM154	C1QC	0.735957	0.559188	0.7644
SOCS1	CROCCP2	0.593502	0.760036	0.7644
SOCS1	AP006216.11	0.591479	0.760036	0.7644
TRPM5	SOCS1	0.760036	0.587631	0.764361
CUBN	SOCS1	0.760036	0.613734	0.764361
TGFB3	SOCS1	0.760036	0.63817	0.764361
CABYR	SOCS1	0.760036	0.623929	0.764361
SOCS1	LINC00861	0.600682	0.760036	0.764361
SOCS1	FAR2	0.575889	0.760036	0.764361
LRP6	SOCS1	0.760036	0.593978	0.764321
IL1R2	SOCS1	0.760036	0.576285	0.764321
SOCS1	NFKBIA	0.569898	0.760036	0.764321
SOCS1	NINL	0.634441	0.760036	0.764321
ZNF860	ATXN7L2	0.607625	0.686766	0.764321
SOX8	gamma-glutamylglutamate	0.545238	0.731513	0.764286
TNFSF13B	gamma-glutamylglutamate	0.545238	0.741737	0.764286
NOA1	SOCS1	0.760036	0.598223	0.764281
C2orf42	SOCS1	0.760036	0.600762	0.764281
LRP5L	C1QC	0.735957	0.6106	0.764281
SOCS1	1-eicosenoylglycerophosphocholine (20:1n9)*	0.543419	0.760036	0.764281
SOCS1	2-hydroxyisobutyrate	0.580997	0.753232	0.76427
SELK	SOCS1	0.760036	0.547882	0.764242
DDX60	SOCS1	0.760036	0.633886	0.764242
TCTN2	SOCS1	0.760036	0.623374	0.764242
SOCS1	RTN3	0.586163	0.760036	0.764242
SOCS1	AC002511.1	0.601952	0.760036	0.764242
SP100	SOCS1	0.760036	0.610758	0.764202
FXYD6	SOCS1	0.760036	0.629641	0.764202
BCL2A1	SOCS1	0.760036	0.579459	0.764202
THEM4	SOCS1	0.760036	0.60814	0.764202
SOCS1	CHGB	0.582156	0.760036	0.764202
GK	C1QC	0.735957	0.66947	0.764202
GBP1	1,3,7-trimethylurate	0.571956	0.747218	0.764187
MYL12B	SOCS1	0.760036	0.581918	0.764162
EFNB2	SOCS1	0.760036	0.602983	0.764162
STXBP6	SOCS1	0.760036	0.570255	0.764162
NICN1	SOCS1	0.760036	0.54931	0.764123
PSMB1	SOCS1	0.760036	0.57688	0.764083
ANXA3	SOCS1	0.760036	0.605006	0.764083
RBP7	SOCS1	0.760036	0.61655	0.764083
COA6	SOCS1	0.760036	0.60453	0.764083
C1QB	SNCB	0.640908	0.714852	0.764083
SOCS1	CACNA1H	0.600127	0.760036	0.764083
SOCS1	NLRP7	0.605363	0.760036	0.764083
SOCS1	PIM2	0.566249	0.760036	0.764083
SOCS1	CCDC13	0.602705	0.760036	0.764083
SOCS1	SPIN3	0.60219	0.760036	0.764083
TCOF1	SOCS1	0.760036	0.591241	0.764043
C1QC	X - 12122	0.675646	0.73598	0.76402
TCF3	GAS6	0.694026	0.666415	0.764003
QKI	ZNF860	0.686766	0.581879	0.764003
SOCS1	SLC27A3	0.608458	0.760036	0.764003
SOCS1	NRIP3	0.577872	0.760036	0.764003
SLC11A1	SOCS1	0.760036	0.597112	0.763964
TTC31	SOCS1	0.760036	0.556847	0.763964
C9orf114	C1QC	0.735957	0.594414	0.763964
SOCS1	5alpha-androstan-3beta,17beta-diol disulfate	0.537254	0.75804	0.763958
C1QB	X - 22145	0.662367	0.714564	0.763935
SLC41A1	SOCS1	0.760036	0.658283	0.763924
PTPRK	SOCS1	0.760036	0.61897	0.763924
DHRS3	SOCS1	0.760036	0.556212	0.763924
ROR2	SOCS1	0.760036	0.581403	0.763924
SOCS1	RP11.92K15.3	0.559624	0.760036	0.763924
SIRPD	SOCS1	0.760036	0.604649	0.763884
VTI1A	SOCS1	0.760036	0.589218	0.763884
SOCS1	SYNE3	0.601317	0.760036	0.763884
FCGR2B	SOCS1	0.760036	0.591717	0.763845
IGFBP2	SOCS1	0.760036	0.603023	0.763845
METTL21B	SOCS1	0.760036	0.589257	0.763845
ASPHD2	SOCS1	0.760036	0.697358	0.763845
TUFT1	SOCS1	0.760036	0.601674	0.763845
SOCS1	CTD.2017D11.1	0.596001	0.760036	0.763845
SOCS1	BEND5	0.603301	0.760036	0.763845
SOCS1	NA..100	0.593978	0.760036	0.763845
SOCS1	GSDMD	0.602705	0.760036	0.763845
SOCS1	MICB	0.646977	0.760036	0.763845
SOCS1	C22orf39	0.612107	0.760036	0.763805
ZNF860	RBMS1	0.594137	0.686766	0.763805
MPRIP	SOCS1	0.760036	0.654316	0.763765
PQLC3	SOCS1	0.760036	0.571287	0.763765
KREMEN1	SOCS1	0.760036	0.62254	0.763765
SOCS1	RP11.244H3.1	0.558989	0.760036	0.763765
C1QC	X - 22518	0.589826	0.742396	0.763757
DNAH1	SOCS1	0.760036	0.588702	0.763726
TTLL5	SOCS1	0.760036	0.614051	0.763726
ITGB7	C1QC	0.735957	0.580808	0.763726
SOCS1	FXYD2	0.574222	0.760036	0.763726
SPPL2A	gamma-glutamylglutamate	0.545238	0.741457	0.763725
NCF2	SOCS1	0.760036	0.59493	0.763686
SOCS1	U91328.20	0.665424	0.760036	0.763686
SOCS1	TRIM6	0.621628	0.760036	0.763646
SOCS1	LAMTOR5	0.594613	0.760036	0.763646
SOX30	SOCS1	0.760036	0.596358	0.763607
ZNF157	SOCS1	0.760036	0.595129	0.763607
SOCS1	LSM12	0.578824	0.760036	0.763607
SOCS1	KLHDC7B	0.604649	0.760036	0.763607
CYBB	2-docosapentaenoylglycerophosphocholine (22:5n3)*	0.615373	0.748846	0.763593
SLC9A5	SOCS1	0.760036	0.538877	0.763567
SOCS1	RP11.561P12.5	0.570017	0.760036	0.763567
SOCS1	X - 21346	0.562401	0.760036	0.763567
LTK	SOCS1	0.760036	0.571644	0.763527
PIK3IP1	SOCS1	0.760036	0.615678	0.763527
TRPM4	SOCS1	0.760036	0.63944	0.763527
TSPAN3	SOCS1	0.760036	0.669589	0.763527
SOCS1	MCTS1	0.564384	0.760036	0.763527
SOCS1	C21orf62	0.586639	0.760036	0.763527
ZNF860	ASPH	0.607109	0.686766	0.763527
TRIM22	1,3,7-trimethylurate	0.571956	0.749201	0.763526
TTC9	SOCS1	0.760036	0.65019	0.763488
FOXQ1	SOCS1	0.760036	0.562163	0.763488
SOCS1	NUDT11	0.614289	0.760036	0.763488
SOCS1	AC093642.3	0.615162	0.760036	0.763488
SOCS1	laurylcarnitine*	0.613853	0.760036	0.763488
OSER1	SOCS1	0.760036	0.598104	0.763448
DUSP6	C1QC	0.735957	0.597628	0.763448
CNPY4	SOCS1	0.760036	0.573548	0.763448
SOCS1	RP11.655C2.3	0.577872	0.760036	0.763448
SOCS1	NA..20	0.580411	0.760036	0.763448
SOCS1	RP11.468E2.5	0.66467	0.760036	0.763448
SOCS1	APC2	0.550817	0.760036	0.763448
CCDC147	gamma-glutamylglutamate	0.545238	0.72563	0.763445
RCBTB2	2-docosapentaenoylglycerophosphocholine (22:5n3)*	0.615373	0.741546	0.763444
NLRP6	SOCS1	0.760036	0.584616	0.763408
RABIF	SOCS1	0.760036	0.558196	0.763408
SOCS1	RP11.206L10.2	0.541574	0.760036	0.763408
SOCS1	LINC00959	0.604173	0.760036	0.763408
SOCS1	CCDC71L	0.630554	0.760036	0.763408
SOCS1	HECTD4	0.619129	0.760036	0.763408
EPHB1	SOCS1	0.760036	0.620795	0.763369
SOCS1	PLEKHG4	0.596914	0.760036	0.763369
SOCS1	DGCR9	0.577991	0.760036	0.763369
GPR133	SOCS1	0.760036	0.549032	0.763289
CYBB	C1QC	0.735957	0.698112	0.763289
SOCS1	CHMP1A	0.57934	0.760036	0.763289
SOCS1	LINC01094	0.627618	0.760036	0.763289
MARCO	SOCS1	0.760036	0.667368	0.76325
TP53BP1	SOCS1	0.760036	0.597033	0.76325
EXD2	SOCS1	0.760036	0.615955	0.76325
PCTP	SOCS1	0.760036	0.619407	0.76325
SOCS1	PARVA	0.607863	0.760036	0.76325
SOCS1	SLC9A8	0.615916	0.760036	0.76325
SOCS1	TCN2	0.666931	0.760036	0.76325
SOCS1	CTC.332L22.1	0.538956	0.760036	0.76325
SOCS1	N-palmitoyl glycine	0.574627	0.75914	0.763248
PEX11G	SOCS1	0.760036	0.580451	0.76321
PCOLCE	C1QC	0.735957	0.561726	0.76321
SFXN2	SOCS1	0.760036	0.603261	0.76321
SOCS1	CD247	0.580808	0.760036	0.76321
SOCS1	RP5.887A10.1	0.572874	0.760036	0.76321
SESTD1	CMTM3	0.69105	0.656617	0.76321
MYOF	SOCS1	0.760036	0.646858	0.76317
ITPRIP	SOCS1	0.760036	0.626507	0.76317
ADM	SOCS1	0.760036	0.663916	0.76317
SOCS1	GPR141	0.600087	0.760036	0.76317
SOCS1	CHP1	0.593423	0.760036	0.76317
SOCS1	KIAA1211L	0.562956	0.760036	0.76317
SOCS1	MAFK	0.53487	0.760036	0.76317
SOCS1	IL11RA	0.627261	0.760036	0.76317
SOCS1	NDUFAF1	0.624643	0.760036	0.76317
ZNF860	POLD1	0.60699	0.686766	0.76317
TLR2	2-docosapentaenoylglycerophosphocholine (22:5n3)*	0.615373	0.746164	0.763146
NXPH4	2-docosapentaenoylglycerophosphocholine (22:5n3)*	0.615373	0.74393	0.763146
C16orf80	SOCS1	0.760036	0.588226	0.763131
PROZ	SOCS1	0.760036	0.588781	0.763131
ADIRF	SOCS1	0.760036	0.557878	0.763131
COL18A1	SOCS1	0.760036	0.591915	0.763131
SOCS1	IFI30	0.680657	0.760036	0.763131
SOCS1	RP11.156P1.3	0.567836	0.760036	0.763131
SOCS1	RP11.344B5.4	0.606871	0.760036	0.763131
SCT	SOCS1	0.760036	0.572517	0.763091
SUSD1	SOCS1	0.760036	0.638964	0.763091
HBEGF	SOCS1	0.760036	0.571287	0.763091
TNFRSF14	SOCS1	0.760036	0.585211	0.763091
SOCS1	RP11.65J3.1	0.635592	0.760036	0.763091
SOCS1	CTC.429P9.2	0.609092	0.760036	0.763091
SOCS1	CLEC17A	0.640471	0.760036	0.763091
SOCS1	TCEB1	0.560616	0.760036	0.763091
SOCS1	16-hydroxypalmitate	0.545382	0.760036	0.763091
SLAMF7	SOCS1	0.760036	0.61056	0.763051
IL7	SOCS1	0.760036	0.571565	0.763051
MCPH1	SOCS1	0.760036	0.615003	0.763051
TMCO4	C1QC	0.735957	0.575294	0.763051
IL17RA	SOCS1	0.760036	0.590566	0.763051
RP11.173M1.8	1,6-anhydroglucose	0.55824	0.750562	0.763015
SIRPB1	SOCS1	0.760036	0.584021	0.763012
TAS2R5	SOCS1	0.760036	0.595803	0.763012
MIR22HG	C1QC	0.735957	0.582077	0.763012
APOL6	X - 21285	0.629949	0.743614	0.762984
DRAM1	C1QC	0.735957	0.698072	0.762972
MOB3C	SOCS1	0.760036	0.590963	0.762972
SOCS1	AFMID	0.625317	0.760036	0.762972
TRAP1	C1QC	0.735957	0.609053	0.762972
SOCS1	5alpha-androstan-3beta,17alpha-diol disulfate	0.565988	0.762791	0.762936
PSMA6	SOCS1	0.760036	0.575254	0.762932
ANP32A	SOCS1	0.760036	0.56732	0.762932
TMEM219	SOCS1	0.760036	0.588543	0.762932
ATP1A1	SOCS1	0.760036	0.550381	0.762932
SOCS1	ECI2	0.594652	0.760036	0.762932
CTSO	STX4	0.613297	0.637655	0.762932
GPA33	SOCS1	0.760036	0.635433	0.762893
MCOLN2	SOCS1	0.760036	0.561528	0.762893
D2HGDH	C1QC	0.735957	0.59735	0.762893
SOCS1	RP4.561L24.3	0.580094	0.760036	0.762893
SOCS1	UBE2R2	0.574341	0.760036	0.762893
SOCS1	GMFG	0.57212	0.760036	0.762893
TOR1AIP2	C1QA	0.70795	0.640511	0.762893
CYBB	gamma-glutamylglutamate	0.545238	0.744258	0.762885
C1QC	X - 14658	0.579176	0.749873	0.762884
SCARB2	1-palmitoylglycerophosphoglycerol*	0.625875	0.750125	0.762875
CDC42	C1QC	0.735957	0.638686	0.762853
PLAC8	SOCS1	0.760036	0.645708	0.762853
SOCS1	KIAA1671	0.61179	0.760036	0.762853
SOCS1	ATP6V1G2	0.570692	0.760036	0.762853
ASNS	SOCS1	0.760036	0.616193	0.762813
HELLS	SOCS1	0.760036	0.591558	0.762813
TEX14	SOCS1	0.760036	0.552245	0.762813
GPR152	SOCS1	0.760036	0.596795	0.762813
SOCS1	AC109826.1	0.610679	0.760036	0.762813
SOCS1	ZNF786	0.640352	0.760036	0.762813
SOCS1	INCA1	0.562242	0.760036	0.762813
VPS9D1	SOCS1	0.760036	0.691606	0.762774
NA..7	SOCS1	0.760036	0.592986	0.762774
HVCN1	SOCS1	0.760036	0.578745	0.762774
SLC25A4	SOCS1	0.760036	0.572913	0.762774
ARL11	SOCS1	0.760036	0.62746	0.762774
ULK4	SOCS1	0.760036	0.579499	0.762774
RP11.161M6.2	gamma-glutamylglutamate	0.545238	0.722549	0.762745
ITPR3	X - 12730	0.59041	0.735639	0.762737
GIMAP2	SOCS1	0.760036	0.574302	0.762734
TMEM140	SOCS1	0.760036	0.664075	0.762734
GBP6	SOCS1	0.760036	0.674429	0.762734
SOCS1	AC005682.5	0.554903	0.760036	0.762734
SOCS1	SEPHS2	0.589337	0.760036	0.762734
CKM	SOCS1	0.760036	0.594137	0.762694
NIPSNAP1	SOCS1	0.760036	0.560774	0.762694
SOCS1	RP11.693J15.5	0.602864	0.760036	0.762694
SOCS1	HS3ST1	0.599254	0.760036	0.762694
TNFRSF1B	SOCS1	0.760036	0.620557	0.762655
RRAS	SOCS1	0.760036	0.589773	0.762655
LDHA	SOCS1	0.760036	0.600762	0.762655
GBGT1	SOCS1	0.760036	0.63948	0.762655
OSCAR	SOCS1	0.760036	0.63698	0.762655
CHMP6	SOCS1	0.760036	0.569502	0.762655
SOCS1	PRKCQ.AS1	0.554864	0.760036	0.762655
SOCS1	COL8A2	0.579816	0.760036	0.762655
SOCS1	NA..110	0.551571	0.760036	0.762655
SOCS1	ATP5J	0.563432	0.760036	0.762655
ZNF860	MAP4K1	0.615717	0.686766	0.762655
EDN1	SOCS1	0.760036	0.576523	0.762615
SMAP2	SOCS1	0.760036	0.581006	0.762615
GBP3	SOCS1	0.760036	0.603777	0.762615
SOCS1	ZNF699	0.57807	0.760036	0.762575
C1QC	EBI3	0.583386	0.735957	0.762575
HEXB	2-docosapentaenoylglycerophosphocholine (22:5n3)*	0.615373	0.762401	0.76255
BCL9	SOCS1	0.760036	0.601912	0.762536
MAP3K10	C1QC	0.735957	0.570533	0.762536
MARVELD1	SOCS1	0.760036	0.58533	0.762536
SOCS1	RP11.15A1.3	0.611512	0.760036	0.762536
SOCS1	RECK	0.566209	0.760036	0.762536
PLAUR	VASP	0.561806	0.685893	0.762536
FLT3	SCO2	0.675341	0.636861	0.762536
ABL1	SOCS1	0.760036	0.577475	0.762496
ACAP2	C1QC	0.735957	0.574143	0.762496
C1QB	CACUL1	0.609965	0.714852	0.762496
SOCS1	NTRK1	0.572001	0.760036	0.762496
SOCS1	EML6	0.630355	0.760036	0.762496
WNT1	SOCS1	0.760036	0.572834	0.762456
PPAPDC1B	SOCS1	0.760036	0.579221	0.762456
SOCS1	THEMIS2	0.613535	0.760036	0.762456
SOCS1	SCIMP	0.643407	0.760036	0.762456
SOCS1	glycocholenate sulfate*	0.587175	0.760036	0.762456
SOCS1	X - 14658	0.579176	0.753745	0.76244
STK25	C1QC	0.735957	0.581284	0.762417
ECE1	SOCS1	0.760036	0.581561	0.762417
SURF6	SOCS1	0.760036	0.578189	0.762417
SOCS1	PRR24	0.575611	0.760036	0.762417
SOCS1	CTD.2561B21.11	0.574976	0.760036	0.762417
SOCS1	RNF7	0.56974	0.760036	0.762417
SOCS1	GNG10	0.586242	0.760036	0.762417
SOCS1	LCP1	0.610243	0.760036	0.762417
PLEKHB2	2-docosapentaenoylglycerophosphocholine (22:5n3)*	0.615373	0.731715	0.762401
SEL1L3	SOCS1	0.760036	0.599096	0.762377
C1QB	THEM6	0.60334	0.714852	0.762377
SOCS1	LITAF	0.56732	0.760036	0.762377
SOCS1	DDIT3	0.584418	0.760036	0.762377
C1QC	3-hydroxybutyrate (BHBA)	0.606454	0.735957	0.762377
C1QC	3-hydroxybutyrate (BHBA)	0.606454	0.735957	0.762377
C1QC	3-hydroxybutyrate (BHBA)	0.606454	0.735957	0.762377
C1QC	3-hydroxybutyrate (BHBA)	0.606454	0.735957	0.762377
C1QB	WDR34	0.5889	0.714852	0.762377
SUOX	SOCS1	0.760036	0.620319	0.762337
GRASP	SOCS1	0.760036	0.551095	0.762337
C1QB	LPCAT4	0.655943	0.714852	0.762337
ZHX2	SOCS1	0.760036	0.612107	0.762337
NDUFB1	SOCS1	0.760036	0.554149	0.762337
SOCS1	DNAH17	0.633212	0.760036	0.762337
SOCS1	MS4A4E	0.595525	0.760036	0.762337
SOCS1	APOPT1	0.560338	0.760036	0.762337
SOCS1	IFITM3	0.675341	0.760036	0.762337
ZNF860	MAGED2	0.57569	0.686766	0.762337
SOCS1	X - 18739	0.619526	0.760036	0.762337
RP11.326C3.12	gamma-glutamylglutamate	0.545238	0.729132	0.762325
ENO3	SOCS1	0.760036	0.554626	0.762298
GON4L	SOCS1	0.760036	0.590725	0.762298
ANKHD1	C1QC	0.735957	0.598897	0.762298
CENPC	SOCS1	0.760036	0.584259	0.762298
WTAP	C1QC	0.735957	0.596001	0.762298
SOCS1	PSMG4	0.595724	0.760036	0.762298
SOCS1	linoleoylcarnitine*	0.55046	0.760036	0.762298
SLC25A13	C1QC	0.735957	0.594573	0.762258
EPHA4	SOCS1	0.760036	0.624286	0.762258
RAB1A	C1QB	0.714852	0.64789	0.762258
SLC24A4	SOCS1	0.760036	0.591558	0.762258
SOCS1	ZSCAN25	0.637893	0.760036	0.762258
SOCS1	TEAD2	0.612742	0.760036	0.762258
SOCS1	SNTB1	0.571803	0.760036	0.762258
ZNF860	JAK2	0.615519	0.686766	0.762258
FUT8	SOCS1	0.760036	0.593859	0.762218
SOCS1	TOR4A	0.603697	0.760036	0.762218
SOCS1	DDAH2	0.565931	0.760036	0.762218
SOCS1	SLFN14	0.618137	0.760036	0.762218
SOCS1	BMP2	0.571644	0.760036	0.762218
SOCS1	IFIT1	0.645668	0.760036	0.762218
IQCC	gamma-glutamylglutamate	0.545238	0.738936	0.762185
SGSM1	SOCS1	0.760036	0.581839	0.762179
SOCS1	NAGA	0.625992	0.760036	0.762179
SOCS1	AC026806.2	0.643526	0.760036	0.762179
SORT1	5-HETE	0.563541	0.725097	0.762162
STAB1	SOCS1	0.760036	0.610679	0.762139
SLC7A6	SOCS1	0.760036	0.662091	0.762139
EHBP1	SOCS1	0.760036	0.585766	0.762139
GLRX	SOCS1	0.760036	0.614408	0.762139
KY	SOCS1	0.760036	0.572239	0.762139
SOCS1	RP11.373D23.3	0.576246	0.760036	0.762139
SOCS1	EP400NL	0.600563	0.760036	0.762139
LOH12CR1	C1QC	0.735957	0.560616	0.762139
COX15	SOCS1	0.760036	0.608378	0.762099
SAR1A	C1QC	0.735957	0.554268	0.762099
SYNGR2	SOCS1	0.760036	0.574302	0.762099
NA..25	SOCS1	0.760036	0.560616	0.762099
FRMPD3	SOCS1	0.760036	0.600722	0.762099
PTAFR	SOCS1	0.760036	0.57208	0.762099
SOCS1	QRICH1	0.585052	0.760036	0.762099
SOCS1	PISD	0.562004	0.760036	0.762099
SOCS1	COMMD4	0.56133	0.760036	0.762099
BAZ1B	SOCS1	0.760036	0.595367	0.76206
DNAH6	SOCS1	0.760036	0.560973	0.76206
MUM1	C1QB	0.714852	0.65503	0.76206
ITGAM	SOCS1	0.760036	0.600881	0.76206
NOP10	SOCS1	0.760036	0.5793	0.76206
SOCS1	VIMP	0.595803	0.760036	0.76206
SOCS1	SRR	0.55891	0.760036	0.76206
ZNF860	TMEM167B	0.620557	0.686766	0.76206
SOCS1	3-hydroxypropanoate	0.532103	0.75859	0.762034
RIOK1	SOCS1	0.760036	0.595406	0.76202
MS4A14	SOCS1	0.760036	0.591955	0.76202
FZD4	SOCS1	0.760036	0.578388	0.76202
SOCS1	LRRC4	0.556054	0.760036	0.76202
SOCS1	IFI44	0.638726	0.760036	0.76202
ZNF860	X - 21659	0.643715	0.692179	0.762006
CEP170B	SOCS1	0.760036	0.623136	0.76198
DSC1	SOCS1	0.760036	0.632458	0.76198
SOCS1	AC016831.7	0.608735	0.760036	0.76198
SOCS1	PDCD7	0.635156	0.760036	0.76198
SOCS1	HIST1H4H	0.627261	0.760036	0.76198
LRRC45	C1QC	0.735957	0.562758	0.76198
GAPDHS	SOCS1	0.760036	0.598937	0.761941
SCN4B	SOCS1	0.760036	0.571922	0.761941
P4HTM	C1QC	0.735957	0.609211	0.761941
SOCS1	COX19	0.575254	0.760036	0.761941
SOCS1	NA..189	0.572993	0.760036	0.761941
SOCS1	ZNF141	0.623453	0.760036	0.761941
SOCS1	WEE1	0.601595	0.760036	0.761941
SOCS1	MICA	0.574381	0.760036	0.761941
SOCS1	NA..71	0.590725	0.760036	0.761941
RP11.476D10.1	3,7-Dihydroxy-5-cholestenoic acid	0.608413	0.729894	0.761905
ABCB4	SOCS1	0.760036	0.631109	0.761901
MAP3K4	SOCS1	0.760036	0.635592	0.761901
ACOT8	SOCS1	0.760036	0.574778	0.761901
APOL2	SOCS1	0.760036	0.69232	0.761901
CD27	C1QC	0.735957	0.631665	0.761901
TRANK1	SOCS1	0.760036	0.632815	0.761901
SLC9A9	SOCS1	0.760036	0.611393	0.761901
SOCS1	NIPAL3	0.646977	0.760036	0.761901
SOCS1	GIT2	0.557958	0.760036	0.761901
SOCS1	FCGR2C	0.614368	0.760036	0.761901
SOCS1	TSPAN6	0.627023	0.760036	0.761861
GTPBP1	SOCS1	0.760036	0.58894	0.761822
TAF6	C1QC	0.735957	0.610917	0.761822
TPD52L1	SOCS1	0.760036	0.594613	0.761822
MAD2L1BP	SOCS1	0.760036	0.585449	0.761822
TMEM50A	C1QC	0.735957	0.63698	0.761822
SOCS1	SOCS3	0.634243	0.760036	0.761822
C1QA	TNFSF13B	0.702356	0.70795	0.761822
C1QC	alanine	0.638686	0.735957	0.761822
C1QTNF3	SOCS1	0.760036	0.570692	0.761782
DTX4	SOCS1	0.760036	0.580054	0.761782
SH3BP4	SOCS1	0.760036	0.551888	0.761782
SOCS1	H3F3C	0.571128	0.760036	0.761782
SOCS1	NA..204	0.560893	0.760036	0.761782
SOCS1	NRIP2	0.581125	0.760036	0.761782
NSF	gamma-glutamylglutamate	0.545238	0.735434	0.761765
U2AF1	SOCS1	0.760036	0.607387	0.761742
PDE4DIP	SOCS1	0.760036	0.641979	0.761742
SOCS1	ABCC1	0.611433	0.760036	0.761742
SOCS1	ADPRHL2	0.601317	0.760036	0.761742
NME8	SOCS1	0.760036	0.626309	0.761703
KIAA0930	SOCS1	0.760036	0.637813	0.761703
LSM6	SOCS1	0.760036	0.557561	0.761703
JUNB	SOCS1	0.760036	0.627698	0.761703
SOCS1	L1CAM	0.546096	0.760036	0.761703
SOCS1	AC129492.6	0.651857	0.760036	0.761703
SOCS1	CACNA1D	0.573905	0.760036	0.761703
SOCS1	MYD88	0.639202	0.760036	0.761703
SOCS1	PRR13	0.639003	0.760036	0.761703
RABL2B	SOCS1	0.760036	0.615321	0.761663
CEMIP	SOCS1	0.760036	0.560338	0.761663
ACSL3	C1QC	0.735957	0.603896	0.761663
FBLN5	C1QB	0.714852	0.684584	0.761663
SOCS1	HSPA1A	0.559148	0.760036	0.761663
SOCS1	DTX3	0.578308	0.760036	0.761663
MS4A6A	1-palmitoylglycerophosphoglycerol*	0.625875	0.7405	0.761625
OPN3	SOCS1	0.760036	0.561647	0.761623
ACSM1	SOCS1	0.760036	0.610044	0.761623
SOCS1	CLDN4	0.568788	0.760036	0.761623
SOCS1	MAX	0.648485	0.760036	0.761623
RP11.2H8.2	C1QC	0.735957	0.578626	0.761623
PLCD4	SOCS1	0.760036	0.598064	0.761584
TOR1A	SOCS1	0.760036	0.654554	0.761584
SYTL2	SOCS1	0.760036	0.56494	0.761584
ICOSLG	SOCS1	0.760036	0.575452	0.761584
SOCS1	GREB1	0.541257	0.760036	0.761584
SOCS1	AVPR2	0.531498	0.760036	0.761584
SOCS1	MACROD2	0.571168	0.760036	0.761584
PDIA3	SOCS1	0.760036	0.579538	0.761544
SOCS1	S1PR3	0.593462	0.760036	0.761544
SOCS1	C21orf140	0.593581	0.760036	0.761544
SOCS1	NEXN	0.620319	0.760036	0.761544
FCER1G	SOCS1	0.760036	0.637932	0.761504
SOCS1	RP5.1159O4.1	0.606196	0.760036	0.761504
SOCS1	E2F5	0.603301	0.760036	0.761504
SOCS1	NA..9	0.599651	0.760036	0.761504
SOCS1	BBS9	0.648485	0.760036	0.761504
NCK2	SOCS1	0.760036	0.592867	0.761465
TMED1	SOCS1	0.760036	0.57692	0.761465
SOX13	SOCS1	0.760036	0.576563	0.761465
SOCS1	CENPP	0.583664	0.760036	0.761465
SOCS1	SIRPA	0.557561	0.760036	0.761465
SOCS1	DZIP3	0.643883	0.760036	0.761465
SOCS1	ANO10	0.557363	0.760036	0.761465
SOCS1	PFAS	0.623136	0.760036	0.761465
C14orf159	SOCS1	0.760036	0.62623	0.761425
KATNBL1	C1QC	0.735957	0.555697	0.761425
MPC2	SOCS1	0.760036	0.571049	0.761425
CISD2	SOCS1	0.760036	0.558394	0.761425
AGPAT3	SOCS1	0.760036	0.588662	0.761425
C1QB	RNF144B	0.621271	0.714852	0.761425
LSM10	SOCS1	0.760036	0.578785	0.761425
SOCS1	SMYD3	0.581442	0.760036	0.761425
SOCS1	JTB	0.572993	0.760036	0.761425
SOCS1	CDKN1A	0.606355	0.760036	0.761425
SOCS1	ATM	0.579935	0.760036	0.761425
SOCS1	TMEM204	0.581403	0.760036	0.761425
ZNF860	SCARB2	0.710846	0.686766	0.761425
NDST1	SOCS1	0.760036	0.565098	0.761385
SH3BGRL	C1QC	0.735957	0.644121	0.761385
WDR19	SOCS1	0.760036	0.615083	0.761385
SOCS1	LILRA6	0.616114	0.760036	0.761385
SOCS1	LINC01220	0.600325	0.760036	0.761385
SOCS1	ADORA1	0.563869	0.760036	0.761385
SOCS1	EBF1	0.636108	0.760036	0.761385
SOCS1	RAB20	0.658283	0.760036	0.761385
SOCS1	ARHGEF4	0.566765	0.760036	0.761385
SOCS1	FPR1	0.62746	0.760036	0.761385
CD300E	1-palmitoylglycerophosphoglycerol*	0.625875	0.754625	0.761375
DNAJC11	SOCS1	0.760036	0.572041	0.761346
HEATR6	SCARB2	0.710846	0.646739	0.761346
IRAK3	C1QB	0.714852	0.637734	0.761346
THBS4	SOCS1	0.760036	0.611354	0.761346
AKR1A1	SOCS1	0.760036	0.579618	0.761346
STAMBP	SOCS1	0.760036	0.56851	0.761346
C9orf72	ZNF860	0.686766	0.614686	0.761346
MAP3K11	SOCS1	0.760036	0.580609	0.761346
SOCS1	HIST2H2BF	0.62377	0.760036	0.761346
SOCS1	FUOM	0.607823	0.760036	0.761346
SOCS1	TXNRD3	0.614487	0.760036	0.761346
SOCS1	KIAA1324L	0.595287	0.760036	0.761346
SOCS1	ABCD4	0.607506	0.760036	0.761346
SOCS1	X - 12739	0.576021	0.758757	0.76131
SNX29	SOCS1	0.760036	0.565654	0.761306
DNAL1	SOCS1	0.760036	0.577158	0.761306
FLRT1	C1QB	0.714852	0.661179	0.761306
SETBP1	SOCS1	0.760036	0.61659	0.761306
WDR6	C1QC	0.735957	0.635076	0.761306
[truncated: 1,589 more rows]

## Sheet: T S4 All joint pathways
Table S4. (t-m) pairs associated with TB progression found in all combined transcriptional/metabolic KEGG pathways
Name	KEGG mapID	Significant metabolites in pathway	All metabolites in pathway	Significant Transcripts in pathway	All transcripts in pathway	Combined P-value
Lysosome	map04142	1	1	61	116	0.00455678
Aminoacyl-tRNA biosynthesis	map00970	8	21	18	41	0.0293187
Protein digestion and absorption	map04974	8	26	24	48	0.0308624
Sphingolipid metabolism	map00600	2	5	20	35	0.0343996
Glutathione metabolism	map00480	4	8	19	41	0.0427896
Taurine and hypotaurine metabolism	map00430	4	7	2	6	0.0698804
Propanoate metabolism	map00640	4	7	7	30	0.0856408
Phenylalanine, tyrosine and tryptophan biosynthesis	map00400	2	6	3	3	0.0858159
Synthesis and degradation of ketone bodies	map00072	2	2	3	8	0.09472
Central carbon metabolism in cancer	map05230	9	27	0	0	0.106473
Nitrogen metabolism	map00910	2	2	6	19	0.111235
Butanoate metabolism	map00650	4	8	7	21	0.113063
Inositol phosphate metabolism	map00562	3	5	19	53	0.125152
Prostate cancer	map05215	2	2	23	80	0.126972
Sulfur relay system	map04122	2	2	1	10	0.127785
Glucocorticoid and meneralocorticoid receptor agonists/antagonists	map07225	2	2	0	0	0.128409
Steroid hormone biosynthesis	map00140	4	10	8	23	0.206983
Arachidonic acid metabolism	map00590	2	4	16	38	0.227967
Carbon metabolism	map01200	6	18	0	0	0.236013
Cysteine and methionine metabolism	map00270	4	14	14	31	0.242432
D-Glutamine and D-glutamate metabolism	map00471	2	3	1	4	0.243303
Proximal tubule bicarbonate reclamation	map04964	2	4	8	19	0.249887
Biosynthesis of amino acids	map01230	10	37	0	0	0.250431
Aldosterone-regulated sodium reabsorption	map04960	2	3	10	34	0.254538
ABC transporters	map02010	10	39	11	31	0.256107
Ascorbate and aldarate metabolism	map00053	3	7	3	9	0.266299
Carbapenem biosynthesis	map00332	2	3	0	0	0.269514
Glutamatergic synapse	map04724	2	3	0	0	0.269514
Phospholipase D signaling pathway	map04072	2	3	0	0	0.269514
Pyrimidine metabolism	map00240	4	11	32	90	0.279101
Fc gamma R-mediated phagocytosis	map04666	1	2	38	87	0.283915
Two-component system	map02020	4	11	0	0	0.319772
Neomycin, kanamycin and gentamicin biosynthesis	map00524	1	2	3	5	0.323984
Selenocompound metabolism	map00450	1	1	6	15	0.329898
Alanine, aspartate and glutamate metabolism	map00250	4	12	9	27	0.334752
Pantothenate and CoA biosynthesis	map00770	2	10	8	15	0.351803
Pathways in cancer	map05200	2	8	113	271	0.354029
Biosynthesis of alkaloids derived from ornithine, lysine and nicotinic acid	map01064	5	16	0	0	0.358334
Mineral absorption	map04978	5	16	0	0	0.358334
Galactose metabolism	map00052	2	6	10	23	0.367728
Sulfur metabolism	map00920	3	8	3	11	0.374364
Amino sugar and nucleotide sugar metabolism	map00520	2	5	18	47	0.389607
C5-Branched dibasic acid metabolism	map00660	2	4	0	0	0.403484
Microbial metabolism in diverse environments	map01120	13	58	0	0	0.423737
2-Oxocarboxylic acid metabolism	map01210	6	22	0	0	0.426386
Arginine and proline metabolism	map00330	2	14	21	45	0.440048
Cyanoamino acid metabolism	map00460	2	10	3	5	0.463077
Huntington's disease	map05016	1	1	50	158	0.46587
Nicotine addiction	map05033	1	1	0	0	0.469667
Tuberculosis	map05152	1	1	0	0	0.469667
Neuroactive ligand-receptor interaction	map04080	4	15	41	110	0.478609
beta-Alanine metabolism	map00410	3	9	4	18	0.480029
Histidine metabolism	map00340	3	12	9	22	0.484691
Biosynthesis of phenylpropanoids	map01061	3	9	0	0	0.490605
Fatty acid degradation	map00071	1	3	14	33	0.50454
Glyoxylate and dicarboxylate metabolism	map00630	4	14	2	16	0.515025
GABAergic synapse	map04727	2	5	0	0	0.521581
Amyotrophic lateral sclerosis (ALS)	map05014	1	2	16	42	0.522304
African trypanosomiasis	map05143	1	4	13	30	0.547746
Biosynthesis of plant secondary metabolites	map01060	10	46	0	0	0.560119
Arginine biosynthesis	map00220	3	10	0	0	0.566671
Biosynthesis of antibiotics	map01130	9	41	0	0	0.57406
Biosynthesis of plant hormones	map01070	4	15	0	0	0.57633
Phosphatidylinositol signaling system	map04070	1	2	26	72	0.583684
Fructose and mannose metabolism	map00051	1	6	14	32	0.611046
Porphyrin and chlorophyll metabolism	map00860	1	8	11	24	0.617599
Glucosinolate biosynthesis	map00966	3	11	0	0	0.63538
Calcium signaling pathway	map04020	1	2	40	116	0.635502
Long-term depression	map04730	1	2	16	50	0.63555
Caffeine metabolism	map00232	2	15	1	1	0.662397
Long-term potentiation	map04720	1	2	13	55	0.671931
Circadian entrainment	map04713	1	2	0	0	0.673246
D-Alanine metabolism	map00473	1	2	0	0	0.673246
D-Arginine and D-ornithine metabolism	map00472	1	2	0	0	0.673246
Fatty acid metabolism	map01212	1	2	0	0	0.673246
Indole alkaloid biosynthesis	map00901	1	2	0	0	0.673246
Quorum sensing	map02024	1	2	0	0	0.673246
Staurosporine biosynthesis	map00404	1	2	0	0	0.673246
Steroid degradation	map00984	1	2	0	0	0.673246
Taste transduction	map04742	2	8	7	21	0.685876
Riboflavin metabolism	map00740	1	3	3	9	0.692453
Carbon fixation pathways in prokaryotes	map00720	2	7	0	0	0.703723
Serotonergic synapse	map04726	2	7	0	0	0.703723
Tropane, piperidine and pyridine alkaloid biosynthesis	map00960	2	7	0	0	0.703723
Biosynthesis of alkaloids derived from shikimate pathway	map01063	3	13	0	0	0.749165
Sphingolipid signaling pathway	map04071	2	8	0	0	0.770192
Gap junction	map04540	1	3	12	68	0.790938
Amphetamine addiction	map05031	1	3	0	0	0.790945
Antifolate resistance	map01523	1	3	0	0	0.790945
Cocaine addiction	map05030	1	3	0	0	0.790945
FoxO signaling pathway	map04068	1	3	0	0	0.790945
Penicillin and cephalosporin biosynthesis	map00311	1	3	0	0	0.790945
Phenylpropanoid biosynthesis	map00940	1	3	0	0	0.790945
Streptomycin biosynthesis	map00521	1	3	0	0	0.790945
Pentose and glucuronate interconversions	map00040	1	10	6	14	0.793505
Phenylalanine metabolism	map00360	2	17	5	12	0.813053
Lysine degradation	map00310	1	10	15	38	0.839394
Glycine, serine and threonine metabolism	map00260	3	17	8	27	0.857871
Alcoholism	map05034	1	4	0	0	0.863642
Carbon fixation in photosynthetic organisms	map00710	1	4	0	0	0.863642
Cutin, suberine and wax biosynthesis	map00073	1	4	0	0	0.863642
Styrene degradation	map00643	1	4	0	0	0.863642
Synaptic vesicle cycle	map04721	1	4	0	0	0.863642
Tryptophan metabolism	map00380	1	8	11	30	0.875879
Vitamin digestion and absorption	map04977	1	8	5	14	0.882639
Thiamine metabolism	map00730	1	6	1	4	0.899227
Biosynthesis of unsaturated fatty acids	map01040	2	17	6	17	0.905263
Retrograde endocannabinoid signaling	map04723	1	5	0	0	0.910024
Vancomycin resistance	map01502	1	5	0	0	0.910024
Metabolic pathways	map01100	27	167	345	900	0.912961
Tyrosine metabolism	map00350	1	12	10	27	0.913239
Valine, leucine and isoleucine degradation	map00280	1	9	15	42	0.915106
Bile secretion	map04976	4	26	12	43	0.929811
Primary bile acid biosynthesis	map00120	1	11	3	9	0.937909
Citrate cycle (TCA cycle)	map00020	1	6	5	27	0.9389
cAMP signaling pathway	map04024	1	7	0	0	0.960038
Inflammatory mediator regulation of TRP channels	map04750	1	7	0	0	0.960038
Phosphotransferase system (PTS)	map02060	1	7	0	0	0.960038
Purine metabolism	map00230	2	17	47	135	0.962146
Biosynthesis of alkaloids derived from histidine and purine	map01065	2	15	0	0	0.967612
Biosynthesis of terpenoids and steroids	map01062	1	8	0	0	0.973214
Monobactam biosynthesis	map00261	1	8	0	0	0.973214
Biosynthesis of alkaloids derived from terpenoid and polyketide	map01066	1	9	0	0	0.982007
Glucagon signaling pathway	map04922	1	9	0	0	0.982007
Methane metabolism	map00680	1	10	0	0	0.987898
Biosynthesis of secondary metabolites	map01110	10	73	0	0	0.988302

## Sheet: T S5 - Joint path FCs
Table S5. Progression-associated fold changes of each significant transcript and metabolite mapped to the KEGG pathways listed in Table 3.
Lysosome				Protein digestion and absorption key				Aminoacyl-tRNA biosynthesis				Sphingolipid				Glutathione
Transcript	Fold Change	Metabolite	Fold Change	Transcript	Fold Change	Metabolite	Fold Change	Gene	Fold Change	Metabolite	Fold Change	Transcript	Fold Change	Metabolite	Fold Change	Transcript	Fold Change	Metabolite	Fold Change
ACP2	0.230526	Mannose	0.193272	ATP1A1	-0.05	alanine	-0.09	AARS	-0.07	alanine	-0.09	ACER1	-0.27	sphinganine	0.06	GGT7	-0.15	5-oxoproline	0.2
AP1S2	0.216827			ATP1A3	-0.11	cysteine	-0.16	AARS2	-0.14	cysteine	-0.14	ACER2	-0.35	sphingosine 1-phosphate	0.18	GPX2	-0.27	cysteine	-0.14
AP3B1	0.100093			ATP1B2	0.42	glutamate	0.19	CARS	0.1	glutamate	0.19	ACER3	0.2			GSR	0.08	glutamate	0.19
AP3M2	-0.133156			ATP1B3	0.13	glutamine	-0.07	CARS2	0.17	glutamine	-0.07	ASAH1	0.17			GSTA4	-0.17	ornithine	-0.19
AP3S1	0.0924214			COL18A1	0.18	histidine	-0.09	EARS2	-0.05	histidine	-0.09	CERK	-0.09			GSTK1	0.17
ARSB	0.143774			COL4A1	-0.37	methionine	-0.09	HARS	-0.04	methionine	-0.08	DEGS1	0.15			GSTO1	0.32
ASAH1	0.171762			COL4A4	-0.23	phenylalanine	0.01	IARS	-0.13	phenylalanine	0.01	DEGS2	-0.2			GSTO2	0.15
ATP6AP1	0.12021			COL5A3	-0.26	tryptophan	-0.07	KARS	0.11	tryptophan	-0.07	GALC	0.19			GSTP1	0.17
ATP6V0A1	0.157319			COL6A1	-0.27			LARS	-0.06			GBA	0.21			IDH1	0.22
ATP6V0B	0.206907			COL6A3	-0.26			LARS2	-0.07			GLA	0.19			LAP3	0.69
CD164	0.122997			CPA3	0.31			MARS2	-0.2			GLB1	0.14			MGST1	0.31
CD63	0.289283			CTRL	0.2			NARS2	-0.13			NEU1	0.18			MGST2	0.24
CD68	0.30051			DPP4	-0.09			PARS2	-0.07			NEU3	-0.2			MGST3	0.16
CLTA	0.125968			FXYD2	-0.22			TARS2	-0.06			SGMS2	0.31			OPLAH	0.31
CLTB	0.11883			KCNE3	0.21			TARSL2	-0.14			SGPP2	-0.2			PGD	0.2
CLTC	0.106127			KCNK5	-0.19			VARS	-0.06			SMPD4	-0.11			RRM1	-0.1
CLTCL1	0.155879			KCNN4	-0.09			VARS2	-0.07			SPHK1	0.28			RRM2B	0.11
CTSA	0.276993			MME	0.27			WARS	0.45			SPTLC2	0.24			SMS	0.06
CTSB	0.274388			PRCP	0.17							SPTLC3	-0.34			TXNDC12	0.13
CTSC	0.182859			SLC16A10	-0.38							UGT8	-0.38
CTSD	0.224947			SLC7A7	0.25
CTSF	-0.125761			SLC7A8	-0.45
CTSH	0.218287			SLC8A1	0.27
CTSL	0.337921			SLC9A3	-0.57
CTSO	0.154143
CTSS	0.25449
CTSZ	0.241983
DNASE2	0.170094
GAA	0.14728
GALC	0.19027
GALNS	0.108861
GBA	0.214207
GGA2	-0.123889
GLA	0.191742
GLB1	0.138996
GM2A	0.290351
GNS	0.285129
GUSB	0.112291
HEXB	0.162734
IGF2R	0.160629
LAMP2	0.233768
LAMP3	0.547143
LAPTM4A	0.206285
LAPTM5	0.128904
LGMN	-0.0914969
LIPA	0.181459
MANBA	0.0788142
NAGA	0.192848
NEU1	0.175727
NPC2	0.390618
PPT1	0.175147
PPT2	-0.126084
PSAP	0.246148
SCARB2	0.340477
SGSH	-0.0779498
SLC11A1	0.213566
SLC17A5	0.0537091
SORT1	0.42598
SUMF1	0.074102
TCIRG1	0.180898
TPP1	0.184793

## Sheet: T S6 - RhCMV Metabolite Levels
Table S6: Metabolite levels in the RhCMV/TB RM study 28 days post M.tb challenge
Metabolite	expr	Monkey	Trial	Harmonized.Disease.Score	VaccineGroup
\1,2-dilinoleoyl-GPC (18:2/18:2)\""	1.0565	Rh26603	Study 1	58	BCG
\1,2-dilinoleoyl-GPC (18:2/18:2)\""	0.9998	Rh27339	Study 1	27	RhCMV.MTB.68_1_9Ag
\1,2-dilinoleoyl-GPC (18:2/18:2)\""	1.0002	Rh27530	Study 1	9	RhCMV.MTB.68_1_9Ag
\1,2-dilinoleoyl-GPC (18:2/18:2)\""	0.8857	Rh27533	Study 1	39	BCG
\1,2-dilinoleoyl-GPC (18:2/18:2)\""	0.9335	Rh27543	Study 1	2	RhCMV.MTB.68_1_9Ag
\1,2-dilinoleoyl-GPC (18:2/18:2)\""	0.7819	Rh27545	Study 1	17	RhCMV.MTB.68_1_9Ag
\1,2-dilinoleoyl-GPC (18:2/18:2)\""	0.8484	Rh27612	Study 1	73	Unvaccinated
\1,2-dilinoleoyl-GPC (18:2/18:2)\""	1.1353	Rh27701	Study 1	38	Unvaccinated
\1,2-dilinoleoyl-GPC (18:2/18:2)\""	0.8997	Rh27755	Study 1	57	Unvaccinated
\1,2-dilinoleoyl-GPC (18:2/18:2)\""	1.0165	Rh27874	Study 1	77	BCG
\1,2-dilinoleoyl-GPC (18:2/18:2)\""	1.0453	Rh28019	Study 1	52	BCG_RhCMV.MTB.68_1_9Ag
\1,2-dilinoleoyl-GPC (18:2/18:2)\""	1.1808	Rh28084	Study 1	39	BCG_RhCMV.MTB.68_1_9Ag
\1,2-dilinoleoyl-GPC (18:2/18:2)\""	0.8875	Rh28114	Study 1	51	RhCMV.MTB.68_1_9Ag
\1,2-dilinoleoyl-GPC (18:2/18:2)\""	0.6212	Rh28164	Study 1	46	Unvaccinated
\1,2-dilinoleoyl-GPC (18:2/18:2)\""	0.7736	Rh28174	Study 1	55	Unvaccinated
\1,2-dilinoleoyl-GPC (18:2/18:2)\""	0.8438	Rh28188	Study 1	126	Unvaccinated
\1,2-dilinoleoyl-GPC (18:2/18:2)\""	1.0319	Rh28192	Study 1	43	BCG
\1,2-dilinoleoyl-GPC (18:2/18:2)\""	1.1434	Rh28237	Study 1	27	BCG
\1,2-dilinoleoyl-GPC (18:2/18:2)\""	0.9269	Rh28241	Study 1	19	RhCMV.MTB.68_1_9Ag
\1,2-dilinoleoyl-GPC (18:2/18:2)\""	0.9278	Rh28242	Study 1	52	BCG
\1,2-dilinoleoyl-GPC (18:2/18:2)\""	1.1894	Rh28263	Study 1	24	BCG_RhCMV.MTB.68_1_9Ag
\1,2-dilinoleoyl-GPC (18:2/18:2)\""	0.9657	Rh28273	Study 1	38	BCG_RhCMV.MTB.68_1_9Ag
\1,2-dilinoleoyl-GPC (18:2/18:2)\""	0.8974	Rh28274	Study 1	13	BCG_RhCMV.MTB.68_1_9Ag
\1,2-dilinoleoyl-GPC (18:2/18:2)\""	1.031	Rh28275	Study 1	51	BCG_RhCMV.MTB.68_1_9Ag
\1,2-dilinoleoyl-GPC (18:2/18:2)\""	1.1371	Rh28277	Study 1	34	BCG
\1,2-dilinoleoyl-GPC (18:2/18:2)\""	1.0745	Rh28402	Study 1	50	BCG_RhCMV.MTB.68_1_9Ag
\1,2-dilinoleoyl-GPC (18:2/18:2)\""	1.0336	Rh28536	Study 1	24	RhCMV.MTB.68_1_9Ag
\1,2-dilinoleoyl-GPC (18:2/18:2)\""	0.9638	Rh29031	Study 2	41	Unvaccinated
\1,2-dilinoleoyl-GPC (18:2/18:2)\""	1.1853	Rh29269	Study 2	48	Unvaccinated
\1,2-dilinoleoyl-GPC (18:2/18:2)\""	0.8712	Rh29284	Study 1	64	Unvaccinated
\1,2-dilinoleoyl-GPC (18:2/18:2)\""	1.1053	Rh29374	Study 2	72	RhCMV.MTB.68_1_9Ag
\1,2-dilinoleoyl-GPC (18:2/18:2)\""	1.0697	Rh29384	Study 1	74	Unvaccinated
\1,2-dilinoleoyl-GPC (18:2/18:2)\""	1.2199	Rh29582	Study 2	0	RhCMV.MTB.68_1_9Ag
\1,2-dilinoleoyl-GPC (18:2/18:2)\""	0.9574	Rh29900	Study 2	23	RhCMV.MTB.68_1.2_9Ag
\1,2-dilinoleoyl-GPC (18:2/18:2)\""	1.0047	Rh29904	Study 2	25	RhCMV.MTB.68_1_6Ag
\1,2-dilinoleoyl-GPC (18:2/18:2)\""	0.964	Rh29907	Study 2	0	RhCMV.MTB.68_1_9Ag
\1,2-dilinoleoyl-GPC (18:2/18:2)\""	1.1925	Rh29981	Study 2	105	Unvaccinated
\1,2-dilinoleoyl-GPC (18:2/18:2)\""	0.9041	Rh29998	Study 2	86	Unvaccinated
\1,2-dilinoleoyl-GPC (18:2/18:2)\""	1.4576	Rh30014	Study 2	14	RhCMV.MTB.68_1_6Ag
\1,2-dilinoleoyl-GPC (18:2/18:2)\""	1.4848	Rh30026	Study 2	0	RhCMV.MTB.68_1_6Ag
\1,2-dilinoleoyl-GPC (18:2/18:2)\""	1.1113	Rh30043	Study 2	22	RhCMV.MTB.68_1.2_9Ag
\1,2-dilinoleoyl-GPC (18:2/18:2)\""	1.225	Rh30072	Study 2	53	RhCMV.MTB.68_1.2_9Ag
\1,2-dilinoleoyl-GPC (18:2/18:2)\""	1.0783	Rh30106	Study 2	112	Unvaccinated
\1,2-dilinoleoyl-GPC (18:2/18:2)\""	0.9174	Rh30109	Study 2	29	Unvaccinated
\1,2-dilinoleoyl-GPC (18:2/18:2)\""	1.1835	Rh30187	Study 2	87	Unvaccinated
\1,2-dilinoleoyl-GPC (18:2/18:2)\""	0.9125	Rh30242	Study 2	25	Unvaccinated
\1,2-dilinoleoyl-GPC (18:2/18:2)\""	0.9907	Rh30295	Study 2	36	RhCMV.MTB.68_1_9Ag
\1,2-dilinoleoyl-GPC (18:2/18:2)\""	0.9499	Rh30436	Study 2	69	Unvaccinated
\1,2-dilinoleoyl-GPC (18:2/18:2)\""	0.9397	Rh30448	Study 2	3	RhCMV.MTB.68_1_6Ag
\1,2-dilinoleoyl-GPC (18:2/18:2)\""	0.9427	Rh30574	Study 2	0	RhCMV.MTB.68_1.2_9Ag
\1,2-dilinoleoyl-GPC (18:2/18:2)\""	1.0707	Rh30608	Study 2	0	RhCMV.MTB.68_1_6Ag
\1,2-dilinoleoyl-GPC (18:2/18:2)\""	1.2448	Rh30613	Study 2	12	RhCMV.MTB.68_1_9Ag
\1,2-dilinoleoyl-GPC (18:2/18:2)\""	0.9712	Rh30617	Study 2	0	RhCMV.MTB.68_1_9Ag
\1,2-dilinoleoyl-GPC (18:2/18:2)\""	1.2671	Rh30624	Study 2	6	RhCMV.MTB.68_1_6Ag
\1,2-dilinoleoyl-GPC (18:2/18:2)\""	1.177	Rh30646	Study 2	40	RhCMV.MTB.68_1_6Ag
\1,2-dilinoleoyl-GPC (18:2/18:2)\""	1.1488	Rh30652	Study 2	0	RhCMV.MTB.68_1.2_9Ag
\1,2-dilinoleoyl-GPC (18:2/18:2)\""	0.8329	Rh30679	Study 2	0	RhCMV.MTB.68_1_9Ag
\1,2-dilinoleoyl-GPC (18:2/18:2)\""	0.784	Rh30684	Study 2	91	RhCMV.MTB.68_1_9Ag
\1,2-dilinoleoyl-GPC (18:2/18:2)\""	1.1865	Rh30687	Study 2	42	RhCMV.MTB.68_1.2_9Ag
\1,2-dilinoleoyl-GPC (18:2/18:2)\""	1.1801	Rh30690	Study 2	54	RhCMV.MTB.68_1.2_9Ag
\1,2-dilinoleoyl-GPC (18:2/18:2)\""	1.0013	Rh30696	Study 2	51	RhCMV.MTB.68_1_6Ag
\1,2-dilinoleoyl-GPC (18:2/18:2)\""	1.2143	Rh30705	Study 2	0	RhCMV.MTB.68_1.2_9Ag
\1,2-dilinoleoyl-GPC (18:2/18:2)\""	0.7595	Rh30723	Study 2	0	RhCMV.MTB.68_1_6Ag
\1,2-dilinoleoyl-GPC (18:2/18:2)\""	1.1375	Rh30744	Study 2	3	RhCMV.MTB.68_1_9Ag
\1,2-dilinoleoyl-GPC (18:2/18:2)\""	0.9982	Rh31044	Study 2	25	RhCMV.MTB.68_1.2_9Ag
\1,2-dilinoleoyl-GPE (18:2/18:2)*\""	1.0449	Rh26603	Study 1	58	BCG
\1,2-dilinoleoyl-GPE (18:2/18:2)*\""	0.9565	Rh27339	Study 1	27	RhCMV.MTB.68_1_9Ag
\1,2-dilinoleoyl-GPE (18:2/18:2)*\""	0.943	Rh27530	Study 1	9	RhCMV.MTB.68_1_9Ag
\1,2-dilinoleoyl-GPE (18:2/18:2)*\""	1.0878	Rh27533	Study 1	39	BCG
\1,2-dilinoleoyl-GPE (18:2/18:2)*\""	1.3911	Rh27543	Study 1	2	RhCMV.MTB.68_1_9Ag
\1,2-dilinoleoyl-GPE (18:2/18:2)*\""	0.4682	Rh27545	Study 1	17	RhCMV.MTB.68_1_9Ag
\1,2-dilinoleoyl-GPE (18:2/18:2)*\""	0.9775	Rh27612	Study 1	73	Unvaccinated
\1,2-dilinoleoyl-GPE (18:2/18:2)*\""	0.6541	Rh27701	Study 1	38	Unvaccinated
\1,2-dilinoleoyl-GPE (18:2/18:2)*\""	1.1855	Rh27755	Study 1	57	Unvaccinated
\1,2-dilinoleoyl-GPE (18:2/18:2)*\""	1.0875	Rh27874	Study 1	77	BCG
\1,2-dilinoleoyl-GPE (18:2/18:2)*\""	1.3387	Rh28019	Study 1	52	BCG_RhCMV.MTB.68_1_9Ag
\1,2-dilinoleoyl-GPE (18:2/18:2)*\""	1.6786	Rh28084	Study 1	39	BCG_RhCMV.MTB.68_1_9Ag
\1,2-dilinoleoyl-GPE (18:2/18:2)*\""	1.0989	Rh28114	Study 1	51	RhCMV.MTB.68_1_9Ag
\1,2-dilinoleoyl-GPE (18:2/18:2)*\""	0.3197	Rh28164	Study 1	46	Unvaccinated
\1,2-dilinoleoyl-GPE (18:2/18:2)*\""	0.5159	Rh28174	Study 1	55	Unvaccinated
\1,2-dilinoleoyl-GPE (18:2/18:2)*\""	1.0165	Rh28188	Study 1	126	Unvaccinated
\1,2-dilinoleoyl-GPE (18:2/18:2)*\""	0.643	Rh28192	Study 1	43	BCG
\1,2-dilinoleoyl-GPE (18:2/18:2)*\""	0.805	Rh28237	Study 1	27	BCG
\1,2-dilinoleoyl-GPE (18:2/18:2)*\""	0.762	Rh28241	Study 1	19	RhCMV.MTB.68_1_9Ag
\1,2-dilinoleoyl-GPE (18:2/18:2)*\""	0.6036	Rh28242	Study 1	52	BCG
\1,2-dilinoleoyl-GPE (18:2/18:2)*\""	2.0345	Rh28263	Study 1	24	BCG_RhCMV.MTB.68_1_9Ag
\1,2-dilinoleoyl-GPE (18:2/18:2)*\""	0.7338	Rh28273	Study 1	38	BCG_RhCMV.MTB.68_1_9Ag
\1,2-dilinoleoyl-GPE (18:2/18:2)*\""	0.989	Rh28274	Study 1	13	BCG_RhCMV.MTB.68_1_9Ag
\1,2-dilinoleoyl-GPE (18:2/18:2)*\""	1.7138	Rh28275	Study 1	51	BCG_RhCMV.MTB.68_1_9Ag
\1,2-dilinoleoyl-GPE (18:2/18:2)*\""	1.7821	Rh28277	Study 1	34	BCG
\1,2-dilinoleoyl-GPE (18:2/18:2)*\""	0.9323	Rh28402	Study 1	50	BCG_RhCMV.MTB.68_1_9Ag
\1,2-dilinoleoyl-GPE (18:2/18:2)*\""	0.6355	Rh28536	Study 1	24	RhCMV.MTB.68_1_9Ag
\1,2-dilinoleoyl-GPE (18:2/18:2)*\""	0.7282	Rh29031	Study 2	41	Unvaccinated
\1,2-dilinoleoyl-GPE (18:2/18:2)*\""	1.4301	Rh29269	Study 2	48	Unvaccinated
\1,2-dilinoleoyl-GPE (18:2/18:2)*\""	1.0371	Rh29284	Study 1	64	Unvaccinated
\1,2-dilinoleoyl-GPE (18:2/18:2)*\""	1.1685	Rh29374	Study 2	72	RhCMV.MTB.68_1_9Ag
\1,2-dilinoleoyl-GPE (18:2/18:2)*\""	1.0277	Rh29384	Study 1	74	Unvaccinated
\1,2-dilinoleoyl-GPE (18:2/18:2)*\""	2.2046	Rh29582	Study 2	0	RhCMV.MTB.68_1_9Ag
\1,2-dilinoleoyl-GPE (18:2/18:2)*\""	0.8235	Rh29900	Study 2	23	RhCMV.MTB.68_1.2_9Ag
\1,2-dilinoleoyl-GPE (18:2/18:2)*\""	0.821	Rh29904	Study 2	25	RhCMV.MTB.68_1_6Ag
\1,2-dilinoleoyl-GPE (18:2/18:2)*\""	1.1512	Rh29907	Study 2	0	RhCMV.MTB.68_1_9Ag
\1,2-dilinoleoyl-GPE (18:2/18:2)*\""	2.2896	Rh29981	Study 2	105	Unvaccinated
\1,2-dilinoleoyl-GPE (18:2/18:2)*\""	0.7419	Rh29998	Study 2	86	Unvaccinated
\1,2-dilinoleoyl-GPE (18:2/18:2)*\""	1.5644	Rh30014	Study 2	14	RhCMV.MTB.68_1_6Ag
\1,2-dilinoleoyl-GPE (18:2/18:2)*\""	3.9238	Rh30026	Study 2	0	RhCMV.MTB.68_1_6Ag
\1,2-dilinoleoyl-GPE (18:2/18:2)*\""	1	Rh30043	Study 2	22	RhCMV.MTB.68_1.2_9Ag
\1,2-dilinoleoyl-GPE (18:2/18:2)*\""	2.9241	Rh30072	Study 2	53	RhCMV.MTB.68_1.2_9Ag
\1,2-dilinoleoyl-GPE (18:2/18:2)*\""	1.4806	Rh30106	Study 2	112	Unvaccinated
\1,2-dilinoleoyl-GPE (18:2/18:2)*\""	0.6812	Rh30109	Study 2	29	Unvaccinated
\1,2-dilinoleoyl-GPE (18:2/18:2)*\""	1.6068	Rh30187	Study 2	87	Unvaccinated
\1,2-dilinoleoyl-GPE (18:2/18:2)*\""	0.7367	Rh30242	Study 2	25	Unvaccinated
\1,2-dilinoleoyl-GPE (18:2/18:2)*\""	0.8848	Rh30295	Study 2	36	RhCMV.MTB.68_1_9Ag
\1,2-dilinoleoyl-GPE (18:2/18:2)*\""	0.6955	Rh30436	Study 2	69	Unvaccinated
\1,2-dilinoleoyl-GPE (18:2/18:2)*\""	0.7355	Rh30448	Study 2	3	RhCMV.MTB.68_1_6Ag
\1,2-dilinoleoyl-GPE (18:2/18:2)*\""	0.618	Rh30574	Study 2	0	RhCMV.MTB.68_1.2_9Ag
\1,2-dilinoleoyl-GPE (18:2/18:2)*\""	2.2143	Rh30608	Study 2	0	RhCMV.MTB.68_1_6Ag
\1,2-dilinoleoyl-GPE (18:2/18:2)*\""	1.8667	Rh30613	Study 2	12	RhCMV.MTB.68_1_9Ag
\1,2-dilinoleoyl-GPE (18:2/18:2)*\""	1.1172	Rh30617	Study 2	0	RhCMV.MTB.68_1_9Ag
\1,2-dilinoleoyl-GPE (18:2/18:2)*\""	2.2812	Rh30624	Study 2	6	RhCMV.MTB.68_1_6Ag
\1,2-dilinoleoyl-GPE (18:2/18:2)*\""	2.6008	Rh30646	Study 2	40	RhCMV.MTB.68_1_6Ag
\1,2-dilinoleoyl-GPE (18:2/18:2)*\""	1.148	Rh30652	Study 2	0	RhCMV.MTB.68_1.2_9Ag
\1,2-dilinoleoyl-GPE (18:2/18:2)*\""	0.9697	Rh30679	Study 2	0	RhCMV.MTB.68_1_9Ag
\1,2-dilinoleoyl-GPE (18:2/18:2)*\""	0.8046	Rh30684	Study 2	91	RhCMV.MTB.68_1_9Ag
\1,2-dilinoleoyl-GPE (18:2/18:2)*\""	1.7606	Rh30687	Study 2	42	RhCMV.MTB.68_1.2_9Ag
\1,2-dilinoleoyl-GPE (18:2/18:2)*\""	1.2824	Rh30690	Study 2	54	RhCMV.MTB.68_1.2_9Ag
\1,2-dilinoleoyl-GPE (18:2/18:2)*\""	0.9195	Rh30696	Study 2	51	RhCMV.MTB.68_1_6Ag
\1,2-dilinoleoyl-GPE (18:2/18:2)*\""	3.0143	Rh30705	Study 2	0	RhCMV.MTB.68_1.2_9Ag
\1,2-dilinoleoyl-GPE (18:2/18:2)*\""	0.6134	Rh30723	Study 2	0	RhCMV.MTB.68_1_6Ag
\1,2-dilinoleoyl-GPE (18:2/18:2)*\""	0.9659	Rh30744	Study 2	3	RhCMV.MTB.68_1_9Ag
\1,2-dilinoleoyl-GPE (18:2/18:2)*\""	0.7878	Rh31044	Study 2	25	RhCMV.MTB.68_1.2_9Ag
\1,2-dipalmitoyl-GPC (16:0/16:0)\""	0.8341	Rh26603	Study 1	58	BCG
\1,2-dipalmitoyl-GPC (16:0/16:0)\""	1.031	Rh27339	Study 1	27	RhCMV.MTB.68_1_9Ag
\1,2-dipalmitoyl-GPC (16:0/16:0)\""	1.0283	Rh27530	Study 1	9	RhCMV.MTB.68_1_9Ag
\1,2-dipalmitoyl-GPC (16:0/16:0)\""	0.8592	Rh27533	Study 1	39	BCG
\1,2-dipalmitoyl-GPC (16:0/16:0)\""	0.8166	Rh27543	Study 1	2	RhCMV.MTB.68_1_9Ag
\1,2-dipalmitoyl-GPC (16:0/16:0)\""	0.9029	Rh27545	Study 1	17	RhCMV.MTB.68_1_9Ag
\1,2-dipalmitoyl-GPC (16:0/16:0)\""	1.0859	Rh27612	Study 1	73	Unvaccinated
\1,2-dipalmitoyl-GPC (16:0/16:0)\""	1.2558	Rh27701	Study 1	38	Unvaccinated
\1,2-dipalmitoyl-GPC (16:0/16:0)\""	1.1985	Rh27755	Study 1	57	Unvaccinated
\1,2-dipalmitoyl-GPC (16:0/16:0)\""	1.0224	Rh27874	Study 1	77	BCG
\1,2-dipalmitoyl-GPC (16:0/16:0)\""	0.9964	Rh28019	Study 1	52	BCG_RhCMV.MTB.68_1_9Ag
\1,2-dipalmitoyl-GPC (16:0/16:0)\""	0.9284	Rh28084	Study 1	39	BCG_RhCMV.MTB.68_1_9Ag
\1,2-dipalmitoyl-GPC (16:0/16:0)\""	0.951	Rh28114	Study 1	51	RhCMV.MTB.68_1_9Ag
\1,2-dipalmitoyl-GPC (16:0/16:0)\""	1.0064	Rh28164	Study 1	46	Unvaccinated
\1,2-dipalmitoyl-GPC (16:0/16:0)\""	0.9275	Rh28174	Study 1	55	Unvaccinated
\1,2-dipalmitoyl-GPC (16:0/16:0)\""	0.827	Rh28188	Study 1	126	Unvaccinated
\1,2-dipalmitoyl-GPC (16:0/16:0)\""	1.3182	Rh28192	Study 1	43	BCG
\1,2-dipalmitoyl-GPC (16:0/16:0)\""	1.4268	Rh28237	Study 1	27	BCG
\1,2-dipalmitoyl-GPC (16:0/16:0)\""	0.915	Rh28241	Study 1	19	RhCMV.MTB.68_1_9Ag
\1,2-dipalmitoyl-GPC (16:0/16:0)\""	1.1044	Rh28242	Study 1	52	BCG
\1,2-dipalmitoyl-GPC (16:0/16:0)\""	0.8687	Rh28263	Study 1	24	BCG_RhCMV.MTB.68_1_9Ag
\1,2-dipalmitoyl-GPC (16:0/16:0)\""	0.8458	Rh28273	Study 1	38	BCG_RhCMV.MTB.68_1_9Ag
\1,2-dipalmitoyl-GPC (16:0/16:0)\""	0.9008	Rh28274	Study 1	13	BCG_RhCMV.MTB.68_1_9Ag
\1,2-dipalmitoyl-GPC (16:0/16:0)\""	1.1979	Rh28275	Study 1	51	BCG_RhCMV.MTB.68_1_9Ag
\1,2-dipalmitoyl-GPC (16:0/16:0)\""	1.0036	Rh28277	Study 1	34	BCG
\1,2-dipalmitoyl-GPC (16:0/16:0)\""	1.0758	Rh28402	Study 1	50	BCG_RhCMV.MTB.68_1_9Ag
\1,2-dipalmitoyl-GPC (16:0/16:0)\""	1.1988	Rh28536	Study 1	24	RhCMV.MTB.68_1_9Ag
\1,2-dipalmitoyl-GPC (16:0/16:0)\""	0.8577	Rh29031	Study 2	41	Unvaccinated
\1,2-dipalmitoyl-GPC (16:0/16:0)\""	1.1032	Rh29269	Study 2	48	Unvaccinated
\1,2-dipalmitoyl-GPC (16:0/16:0)\""	1.2864	Rh29284	Study 1	64	Unvaccinated
\1,2-dipalmitoyl-GPC (16:0/16:0)\""	1.1136	Rh29374	Study 2	72	RhCMV.MTB.68_1_9Ag
\1,2-dipalmitoyl-GPC (16:0/16:0)\""	1.3193	Rh29384	Study 1	74	Unvaccinated
\1,2-dipalmitoyl-GPC (16:0/16:0)\""	0.9541	Rh29582	Study 2	0	RhCMV.MTB.68_1_9Ag
\1,2-dipalmitoyl-GPC (16:0/16:0)\""	0.9601	Rh29900	Study 2	23	RhCMV.MTB.68_1.2_9Ag
\1,2-dipalmitoyl-GPC (16:0/16:0)\""	0.8946	Rh29904	Study 2	25	RhCMV.MTB.68_1_6Ag
\1,2-dipalmitoyl-GPC (16:0/16:0)\""	0.9084	Rh29907	Study 2	0	RhCMV.MTB.68_1_9Ag
\1,2-dipalmitoyl-GPC (16:0/16:0)\""	1.1187	Rh29981	Study 2	105	Unvaccinated
\1,2-dipalmitoyl-GPC (16:0/16:0)\""	0.9236	Rh29998	Study 2	86	Unvaccinated
\1,2-dipalmitoyl-GPC (16:0/16:0)\""	1.2127	Rh30014	Study 2	14	RhCMV.MTB.68_1_6Ag
\1,2-dipalmitoyl-GPC (16:0/16:0)\""	1.0984	Rh30026	Study 2	0	RhCMV.MTB.68_1_6Ag
\1,2-dipalmitoyl-GPC (16:0/16:0)\""	1.1199	Rh30043	Study 2	22	RhCMV.MTB.68_1.2_9Ag
\1,2-dipalmitoyl-GPC (16:0/16:0)\""	0.9105	Rh30072	Study 2	53	RhCMV.MTB.68_1.2_9Ag
\1,2-dipalmitoyl-GPC (16:0/16:0)\""	1.0322	Rh30106	Study 2	112	Unvaccinated
\1,2-dipalmitoyl-GPC (16:0/16:0)\""	1.0385	Rh30109	Study 2	29	Unvaccinated
\1,2-dipalmitoyl-GPC (16:0/16:0)\""	1.0641	Rh30187	Study 2	87	Unvaccinated
\1,2-dipalmitoyl-GPC (16:0/16:0)\""	1.0891	Rh30242	Study 2	25	Unvaccinated
\1,2-dipalmitoyl-GPC (16:0/16:0)\""	0.9687	Rh30295	Study 2	36	RhCMV.MTB.68_1_9Ag
\1,2-dipalmitoyl-GPC (16:0/16:0)\""	1.0055	Rh30436	Study 2	69	Unvaccinated
\1,2-dipalmitoyl-GPC (16:0/16:0)\""	0.9811	Rh30448	Study 2	3	RhCMV.MTB.68_1_6Ag
\1,2-dipalmitoyl-GPC (16:0/16:0)\""	1.2638	Rh30574	Study 2	0	RhCMV.MTB.68_1.2_9Ag
\1,2-dipalmitoyl-GPC (16:0/16:0)\""	0.8596	Rh30608	Study 2	0	RhCMV.MTB.68_1_6Ag
\1,2-dipalmitoyl-GPC (16:0/16:0)\""	1.0405	Rh30613	Study 2	12	RhCMV.MTB.68_1_9Ag
\1,2-dipalmitoyl-GPC (16:0/16:0)\""	0.9078	Rh30617	Study 2	0	RhCMV.MTB.68_1_9Ag
\1,2-dipalmitoyl-GPC (16:0/16:0)\""	1.108	Rh30624	Study 2	6	RhCMV.MTB.68_1_6Ag
\1,2-dipalmitoyl-GPC (16:0/16:0)\""	1.1143	Rh30646	Study 2	40	RhCMV.MTB.68_1_6Ag
\1,2-dipalmitoyl-GPC (16:0/16:0)\""	1.2082	Rh30652	Study 2	0	RhCMV.MTB.68_1.2_9Ag
\1,2-dipalmitoyl-GPC (16:0/16:0)\""	0.8555	Rh30679	Study 2	0	RhCMV.MTB.68_1_9Ag
\1,2-dipalmitoyl-GPC (16:0/16:0)\""	0.6981	Rh30684	Study 2	91	RhCMV.MTB.68_1_9Ag
\1,2-dipalmitoyl-GPC (16:0/16:0)\""	1	Rh30687	Study 2	42	RhCMV.MTB.68_1.2_9Ag
\1,2-dipalmitoyl-GPC (16:0/16:0)\""	0.9383	Rh30690	Study 2	54	RhCMV.MTB.68_1.2_9Ag
\1,2-dipalmitoyl-GPC (16:0/16:0)\""	1.2766	Rh30696	Study 2	51	RhCMV.MTB.68_1_6Ag
\1,2-dipalmitoyl-GPC (16:0/16:0)\""	0.8713	Rh30705	Study 2	0	RhCMV.MTB.68_1.2_9Ag
\1,2-dipalmitoyl-GPC (16:0/16:0)\""	0.8194	Rh30723	Study 2	0	RhCMV.MTB.68_1_6Ag
\1,2-dipalmitoyl-GPC (16:0/16:0)\""	0.938	Rh30744	Study 2	3	RhCMV.MTB.68_1_9Ag
\1,2-dipalmitoyl-GPC (16:0/16:0)\""	1.0647	Rh31044	Study 2	25	RhCMV.MTB.68_1.2_9Ag
\1,5-anhydroglucitol (1,5-AG)\""	0.4773	Rh26603	Study 1	58	BCG
\1,5-anhydroglucitol (1,5-AG)\""	1.2118	Rh27339	Study 1	27	RhCMV.MTB.68_1_9Ag
\1,5-anhydroglucitol (1,5-AG)\""	1.4186	Rh27530	Study 1	9	RhCMV.MTB.68_1_9Ag
\1,5-anhydroglucitol (1,5-AG)\""	1.0228	Rh27533	Study 1	39	BCG
\1,5-anhydroglucitol (1,5-AG)\""	1.0025	Rh27543	Study 1	2	RhCMV.MTB.68_1_9Ag
\1,5-anhydroglucitol (1,5-AG)\""	1.0195	Rh27545	Study 1	17	RhCMV.MTB.68_1_9Ag
\1,5-anhydroglucitol (1,5-AG)\""	0.8123	Rh27612	Study 1	73	Unvaccinated
\1,5-anhydroglucitol (1,5-AG)\""	0.6896	Rh27701	Study 1	38	Unvaccinated
\1,5-anhydroglucitol (1,5-AG)\""	1.2605	Rh27755	Study 1	57	Unvaccinated
\1,5-anhydroglucitol (1,5-AG)\""	1.6456	Rh27874	Study 1	77	BCG
\1,5-anhydroglucitol (1,5-AG)\""	0.9474	Rh28019	Study 1	52	BCG_RhCMV.MTB.68_1_9Ag
\1,5-anhydroglucitol (1,5-AG)\""	0.8706	Rh28084	Study 1	39	BCG_RhCMV.MTB.68_1_9Ag
\1,5-anhydroglucitol (1,5-AG)\""	1.4421	Rh28114	Study 1	51	RhCMV.MTB.68_1_9Ag
\1,5-anhydroglucitol (1,5-AG)\""	0.7911	Rh28164	Study 1	46	Unvaccinated
\1,5-anhydroglucitol (1,5-AG)\""	1.5733	Rh28174	Study 1	55	Unvaccinated
\1,5-anhydroglucitol (1,5-AG)\""	0.9975	Rh28188	Study 1	126	Unvaccinated
\1,5-anhydroglucitol (1,5-AG)\""	0.7297	Rh28192	Study 1	43	BCG
\1,5-anhydroglucitol (1,5-AG)\""	1.0365	Rh28237	Study 1	27	BCG
\1,5-anhydroglucitol (1,5-AG)\""	0.9773	Rh28241	Study 1	19	RhCMV.MTB.68_1_9Ag
\1,5-anhydroglucitol (1,5-AG)\""	1.3911	Rh28242	Study 1	52	BCG
\1,5-anhydroglucitol (1,5-AG)\""	1.0832	Rh28263	Study 1	24	BCG_RhCMV.MTB.68_1_9Ag
\1,5-anhydroglucitol (1,5-AG)\""	0.7536	Rh28273	Study 1	38	BCG_RhCMV.MTB.68_1_9Ag
\1,5-anhydroglucitol (1,5-AG)\""	0.7905	Rh28274	Study 1	13	BCG_RhCMV.MTB.68_1_9Ag
\1,5-anhydroglucitol (1,5-AG)\""	1.2981	Rh28275	Study 1	51	BCG_RhCMV.MTB.68_1_9Ag
\1,5-anhydroglucitol (1,5-AG)\""	1.6474	Rh28277	Study 1	34	BCG
\1,5-anhydroglucitol (1,5-AG)\""	1.2484	Rh28402	Study 1	50	BCG_RhCMV.MTB.68_1_9Ag
\1,5-anhydroglucitol (1,5-AG)\""	0.6472	Rh28536	Study 1	24	RhCMV.MTB.68_1_9Ag
\1,5-anhydroglucitol (1,5-AG)\""	0.8534	Rh29031	Study 2	41	Unvaccinated
\1,5-anhydroglucitol (1,5-AG)\""	0.9857	Rh29269	Study 2	48	Unvaccinated
\1,5-anhydroglucitol (1,5-AG)\""	1.095	Rh29284	Study 1	64	Unvaccinated
\1,5-anhydroglucitol (1,5-AG)\""	1.3419	Rh29374	Study 2	72	RhCMV.MTB.68_1_9Ag
\1,5-anhydroglucitol (1,5-AG)\""	0.793	Rh29384	Study 1	74	Unvaccinated
\1,5-anhydroglucitol (1,5-AG)\""	0.7897	Rh29582	Study 2	0	RhCMV.MTB.68_1_9Ag
\1,5-anhydroglucitol (1,5-AG)\""	1.048	Rh29900	Study 2	23	RhCMV.MTB.68_1.2_9Ag
\1,5-anhydroglucitol (1,5-AG)\""	0.6018	Rh29904	Study 2	25	RhCMV.MTB.68_1_6Ag
\1,5-anhydroglucitol (1,5-AG)\""	0.9171	Rh29907	Study 2	0	RhCMV.MTB.68_1_9Ag
\1,5-anhydroglucitol (1,5-AG)\""	0.7385	Rh29981	Study 2	105	Unvaccinated
\1,5-anhydroglucitol (1,5-AG)\""	0.9167	Rh29998	Study 2	86	Unvaccinated
\1,5-anhydroglucitol (1,5-AG)\""	0.7385	Rh30014	Study 2	14	RhCMV.MTB.68_1_6Ag
\1,5-anhydroglucitol (1,5-AG)\""	1.3473	Rh30026	Study 2	0	RhCMV.MTB.68_1_6Ag
\1,5-anhydroglucitol (1,5-AG)\""	0.4017	Rh30043	Study 2	22	RhCMV.MTB.68_1.2_9Ag
\1,5-anhydroglucitol (1,5-AG)\""	1.1178	Rh30072	Study 2	53	RhCMV.MTB.68_1.2_9Ag
\1,5-anhydroglucitol (1,5-AG)\""	1	Rh30106	Study 2	112	Unvaccinated
\1,5-anhydroglucitol (1,5-AG)\""	0.9952	Rh30109	Study 2	29	Unvaccinated
\1,5-anhydroglucitol (1,5-AG)\""	1.8697	Rh30187	Study 2	87	Unvaccinated
\1,5-anhydroglucitol (1,5-AG)\""	0.9681	Rh30242	Study 2	25	Unvaccinated
\1,5-anhydroglucitol (1,5-AG)\""	1.0724	Rh30295	Study 2	36	RhCMV.MTB.68_1_9Ag
\1,5-anhydroglucitol (1,5-AG)\""	0.8922	Rh30436	Study 2	69	Unvaccinated
\1,5-anhydroglucitol (1,5-AG)\""	1.1702	Rh30448	Study 2	3	RhCMV.MTB.68_1_6Ag
\1,5-anhydroglucitol (1,5-AG)\""	0.6662	Rh30574	Study 2	0	RhCMV.MTB.68_1.2_9Ag
\1,5-anhydroglucitol (1,5-AG)\""	1.1767	Rh30608	Study 2	0	RhCMV.MTB.68_1_6Ag
\1,5-anhydroglucitol (1,5-AG)\""	1.035	Rh30613	Study 2	12	RhCMV.MTB.68_1_9Ag
\1,5-anhydroglucitol (1,5-AG)\""	0.4867	Rh30617	Study 2	0	RhCMV.MTB.68_1_9Ag
\1,5-anhydroglucitol (1,5-AG)\""	1.0361	Rh30624	Study 2	6	RhCMV.MTB.68_1_6Ag
\1,5-anhydroglucitol (1,5-AG)\""	1.2184	Rh30646	Study 2	40	RhCMV.MTB.68_1_6Ag
\1,5-anhydroglucitol (1,5-AG)\""	0.9928	Rh30652	Study 2	0	RhCMV.MTB.68_1.2_9Ag
\1,5-anhydroglucitol (1,5-AG)\""	0.3733	Rh30679	Study 2	0	RhCMV.MTB.68_1_9Ag
\1,5-anhydroglucitol (1,5-AG)\""	0.8504	Rh30684	Study 2	91	RhCMV.MTB.68_1_9Ag
\1,5-anhydroglucitol (1,5-AG)\""	0.6239	Rh30687	Study 2	42	RhCMV.MTB.68_1.2_9Ag
\1,5-anhydroglucitol (1,5-AG)\""	0.2779	Rh30690	Study 2	54	RhCMV.MTB.68_1.2_9Ag
\1,5-anhydroglucitol (1,5-AG)\""	1.2757	Rh30696	Study 2	51	RhCMV.MTB.68_1_6Ag
\1,5-anhydroglucitol (1,5-AG)\""	1.2016	Rh30705	Study 2	0	RhCMV.MTB.68_1.2_9Ag
\1,5-anhydroglucitol (1,5-AG)\""	1.3595	Rh30723	Study 2	0	RhCMV.MTB.68_1_6Ag
\1,5-anhydroglucitol (1,5-AG)\""	0.5129	Rh30744	Study 2	3	RhCMV.MTB.68_1_9Ag
\1,5-anhydroglucitol (1,5-AG)\""	0.5233	Rh31044	Study 2	25	RhCMV.MTB.68_1.2_9Ag
\12,13-DiHOME\""	0.8484	Rh26603	Study 1	58	BCG
\12,13-DiHOME\""	0.9264	Rh27339	Study 1	27	RhCMV.MTB.68_1_9Ag
\12,13-DiHOME\""	1.0133	Rh27530	Study 1	9	RhCMV.MTB.68_1_9Ag
\12,13-DiHOME\""	2.4536	Rh27533	Study 1	39	BCG
\12,13-DiHOME\""	1.3689	Rh27543	Study 1	2	RhCMV.MTB.68_1_9Ag
\12,13-DiHOME\""	0.5967	Rh27545	Study 1	17	RhCMV.MTB.68_1_9Ag
\12,13-DiHOME\""	1.5207	Rh27612	Study 1	73	Unvaccinated
\12,13-DiHOME\""	0.6313	Rh27701	Study 1	38	Unvaccinated
\12,13-DiHOME\""	0.888	Rh27755	Study 1	57	Unvaccinated
\12,13-DiHOME\""	1.6115	Rh27874	Study 1	77	BCG
\12,13-DiHOME\""	1.86	Rh28019	Study 1	52	BCG_RhCMV.MTB.68_1_9Ag
\12,13-DiHOME\""	3.694	Rh28084	Study 1	39	BCG_RhCMV.MTB.68_1_9Ag
\12,13-DiHOME\""	3.0837	Rh28114	Study 1	51	RhCMV.MTB.68_1_9Ag
\12,13-DiHOME\""	0.9207	Rh28164	Study 1	46	Unvaccinated
\12,13-DiHOME\""	0.8759	Rh28174	Study 1	55	Unvaccinated
\12,13-DiHOME\""	1.2152	Rh28188	Study 1	126	Unvaccinated
\12,13-DiHOME\""	1.1489	Rh28192	Study 1	43	BCG
\12,13-DiHOME\""	1.1392	Rh28237	Study 1	27	BCG
\12,13-DiHOME\""	1.1545	Rh28241	Study 1	19	RhCMV.MTB.68_1_9Ag
\12,13-DiHOME\""	0.8305	Rh28242	Study 1	52	BCG
\12,13-DiHOME\""	0.8566	Rh28263	Study 1	24	BCG_RhCMV.MTB.68_1_9Ag
\12,13-DiHOME\""	1.6731	Rh28273	Study 1	38	BCG_RhCMV.MTB.68_1_9Ag
\12,13-DiHOME\""	1.1335	Rh28274	Study 1	13	BCG_RhCMV.MTB.68_1_9Ag
\12,13-DiHOME\""	2.1185	Rh28275	Study 1	51	BCG_RhCMV.MTB.68_1_9Ag
\12,13-DiHOME\""	2.0582	Rh28277	Study 1	34	BCG
\12,13-DiHOME\""	2.1447	Rh28402	Study 1	50	BCG_RhCMV.MTB.68_1_9Ag
\12,13-DiHOME\""	1.3045	Rh28536	Study 1	24	RhCMV.MTB.68_1_9Ag
\12,13-DiHOME\""	0.6462	Rh29031	Study 2	41	Unvaccinated
\12,13-DiHOME\""	0.549	Rh29269	Study 2	48	Unvaccinated
\12,13-DiHOME\""	1.2662	Rh29284	Study 1	64	Unvaccinated
\12,13-DiHOME\""	0.7322	Rh29374	Study 2	72	RhCMV.MTB.68_1_9Ag
\12,13-DiHOME\""	0.531	Rh29384	Study 1	74	Unvaccinated
\12,13-DiHOME\""	1.1091	Rh29582	Study 2	0	RhCMV.MTB.68_1_9Ag
\12,13-DiHOME\""	0.9389	Rh29900	Study 2	23	RhCMV.MTB.68_1.2_9Ag
\12,13-DiHOME\""	2.1246	Rh29904	Study 2	25	RhCMV.MTB.68_1_6Ag
\12,13-DiHOME\""	0.5561	Rh29907	Study 2	0	RhCMV.MTB.68_1_9Ag
\12,13-DiHOME\""	1.1036	Rh29981	Study 2	105	Unvaccinated
\12,13-DiHOME\""	1.2701	Rh29998	Study 2	86	Unvaccinated
\12,13-DiHOME\""	0.4035	Rh30014	Study 2	14	RhCMV.MTB.68_1_6Ag
\12,13-DiHOME\""	0.8453	Rh30026	Study 2	0	RhCMV.MTB.68_1_6Ag
\12,13-DiHOME\""	0.591	Rh30043	Study 2	22	RhCMV.MTB.68_1.2_9Ag
\12,13-DiHOME\""	0.1353	Rh30072	Study 2	53	RhCMV.MTB.68_1.2_9Ag
\12,13-DiHOME\""	1.159	Rh30106	Study 2	112	Unvaccinated
\12,13-DiHOME\""	0.8663	Rh30109	Study 2	29	Unvaccinated
\12,13-DiHOME\""	1.4129	Rh30187	Study 2	87	Unvaccinated
\12,13-DiHOME\""	1.4579	Rh30242	Study 2	25	Unvaccinated
\12,13-DiHOME\""	0.9232	Rh30295	Study 2	36	RhCMV.MTB.68_1_9Ag
\12,13-DiHOME\""	2.0045	Rh30436	Study 2	69	Unvaccinated
\12,13-DiHOME\""	0.8366	Rh30448	Study 2	3	RhCMV.MTB.68_1_6Ag
\12,13-DiHOME\""	0.651	Rh30574	Study 2	0	RhCMV.MTB.68_1.2_9Ag
\12,13-DiHOME\""	0.7171	Rh30608	Study 2	0	RhCMV.MTB.68_1_6Ag
\12,13-DiHOME\""	1.5519	Rh30613	Study 2	12	RhCMV.MTB.68_1_9Ag
\12,13-DiHOME\""	0.4736	Rh30617	Study 2	0	RhCMV.MTB.68_1_9Ag
\12,13-DiHOME\""	0.9178	Rh30624	Study 2	6	RhCMV.MTB.68_1_6Ag
\12,13-DiHOME\""	1.2691	Rh30646	Study 2	40	RhCMV.MTB.68_1_6Ag
\12,13-DiHOME\""	1.0035	Rh30652	Study 2	0	RhCMV.MTB.68_1.2_9Ag
\12,13-DiHOME\""	1.3164	Rh30679	Study 2	0	RhCMV.MTB.68_1_9Ag
\12,13-DiHOME\""	0.3471	Rh30684	Study 2	91	RhCMV.MTB.68_1_9Ag
\12,13-DiHOME\""	0.9509	Rh30687	Study 2	42	RhCMV.MTB.68_1.2_9Ag
\12,13-DiHOME\""	0.7067	Rh30690	Study 2	54	RhCMV.MTB.68_1.2_9Ag
\12,13-DiHOME\""	1.4448	Rh30696	Study 2	51	RhCMV.MTB.68_1_6Ag
\12,13-DiHOME\""	1.5351	Rh30705	Study 2	0	RhCMV.MTB.68_1.2_9Ag
\12,13-DiHOME\""	1	Rh30723	Study 2	0	RhCMV.MTB.68_1_6Ag
\12,13-DiHOME\""	0.8253	Rh30744	Study 2	3	RhCMV.MTB.68_1_9Ag
\12,13-DiHOME\""	1.6181	Rh31044	Study 2	25	RhCMV.MTB.68_1.2_9Ag
\2,3-dihydroxy-2-methylbutyrate\""	0.65	Rh26603	Study 1	58	BCG
\2,3-dihydroxy-2-methylbutyrate\""	0.9112	Rh27339	Study 1	27	RhCMV.MTB.68_1_9Ag
\2,3-dihydroxy-2-methylbutyrate\""	1.1629	Rh27530	Study 1	9	RhCMV.MTB.68_1_9Ag
\2,3-dihydroxy-2-methylbutyrate\""	0.6485	Rh27533	Study 1	39	BCG
\2,3-dihydroxy-2-methylbutyrate\""	0.4798	Rh27543	Study 1	2	RhCMV.MTB.68_1_9Ag
\2,3-dihydroxy-2-methylbutyrate\""	0.7367	Rh27545	Study 1	17	RhCMV.MTB.68_1_9Ag
\2,3-dihydroxy-2-methylbutyrate\""	1.0379	Rh27612	Study 1	73	Unvaccinated
\2,3-dihydroxy-2-methylbutyrate\""	1.3162	Rh27701	Study 1	38	Unvaccinated
\2,3-dihydroxy-2-methylbutyrate\""	0.7565	Rh27755	Study 1	57	Unvaccinated
\2,3-dihydroxy-2-methylbutyrate\""	0.8944	Rh27874	Study 1	77	BCG
\2,3-dihydroxy-2-methylbutyrate\""	0.7311	Rh28019	Study 1	52	BCG_RhCMV.MTB.68_1_9Ag
\2,3-dihydroxy-2-methylbutyrate\""	0.6525	Rh28084	Study 1	39	BCG_RhCMV.MTB.68_1_9Ag
\2,3-dihydroxy-2-methylbutyrate\""	0.8669	Rh28114	Study 1	51	RhCMV.MTB.68_1_9Ag
\2,3-dihydroxy-2-methylbutyrate\""	0.5523	Rh28164	Study 1	46	Unvaccinated
\2,3-dihydroxy-2-methylbutyrate\""	0.508	Rh28174	Study 1	55	Unvaccinated
\2,3-dihydroxy-2-methylbutyrate\""	0.6445	Rh28188	Study 1	126	Unvaccinated
\2,3-dihydroxy-2-methylbutyrate\""	0.6002	Rh28192	Study 1	43	BCG
\2,3-dihydroxy-2-methylbutyrate\""	0.6602	Rh28237	Study 1	27	BCG
\2,3-dihydroxy-2-methylbutyrate\""	0.6492	Rh28241	Study 1	19	RhCMV.MTB.68_1_9Ag
\2,3-dihydroxy-2-methylbutyrate\""	0.5685	Rh28242	Study 1	52	BCG
\2,3-dihydroxy-2-methylbutyrate\""	0.585	Rh28263	Study 1	24	BCG_RhCMV.MTB.68_1_9Ag
\2,3-dihydroxy-2-methylbutyrate\""	0.6347	Rh28273	Study 1	38	BCG_RhCMV.MTB.68_1_9Ag
\2,3-dihydroxy-2-methylbutyrate\""	0.786	Rh28274	Study 1	13	BCG_RhCMV.MTB.68_1_9Ag
\2,3-dihydroxy-2-methylbutyrate\""	1.095	Rh28275	Study 1	51	BCG_RhCMV.MTB.68_1_9Ag
\2,3-dihydroxy-2-methylbutyrate\""	1.0743	Rh28277	Study 1	34	BCG
\2,3-dihydroxy-2-methylbutyrate\""	0.6793	Rh28402	Study 1	50	BCG_RhCMV.MTB.68_1_9Ag
\2,3-dihydroxy-2-methylbutyrate\""	0.4798	Rh28536	Study 1	24	RhCMV.MTB.68_1_9Ag
\2,3-dihydroxy-2-methylbutyrate\""	0.9172	Rh29031	Study 2	41	Unvaccinated
\2,3-dihydroxy-2-methylbutyrate\""	1.0672	Rh29269	Study 2	48	Unvaccinated
\2,3-dihydroxy-2-methylbutyrate\""	0.5852	Rh29284	Study 1	64	Unvaccinated
\2,3-dihydroxy-2-methylbutyrate\""	0.8125	Rh29374	Study 2	72	RhCMV.MTB.68_1_9Ag
\2,3-dihydroxy-2-methylbutyrate\""	0.7543	Rh29384	Study 1	74	Unvaccinated
\2,3-dihydroxy-2-methylbutyrate\""	1.1651	Rh29582	Study 2	0	RhCMV.MTB.68_1_9Ag
\2,3-dihydroxy-2-methylbutyrate\""	1.0749	Rh29900	Study 2	23	RhCMV.MTB.68_1.2_9Ag
\2,3-dihydroxy-2-methylbutyrate\""	1.5628	Rh29904	Study 2	25	RhCMV.MTB.68_1_6Ag
\2,3-dihydroxy-2-methylbutyrate\""	0.664	Rh29907	Study 2	0	RhCMV.MTB.68_1_9Ag
\2,3-dihydroxy-2-methylbutyrate\""	2.0583	Rh29981	Study 2	105	Unvaccinated
\2,3-dihydroxy-2-methylbutyrate\""	1.0601	Rh29998	Study 2	86	Unvaccinated
\2,3-dihydroxy-2-methylbutyrate\""	0.982	Rh30014	Study 2	14	RhCMV.MTB.68_1_6Ag
\2,3-dihydroxy-2-methylbutyrate\""	1.3659	Rh30026	Study 2	0	RhCMV.MTB.68_1_6Ag
\2,3-dihydroxy-2-methylbutyrate\""	0.7949	Rh30043	Study 2	22	RhCMV.MTB.68_1.2_9Ag
\2,3-dihydroxy-2-methylbutyrate\""	1.6614	Rh30072	Study 2	53	RhCMV.MTB.68_1.2_9Ag
\2,3-dihydroxy-2-methylbutyrate\""	0.5587	Rh30106	Study 2	112	Unvaccinated
\2,3-dihydroxy-2-methylbutyrate\""	0.9189	Rh30109	Study 2	29	Unvaccinated
\2,3-dihydroxy-2-methylbutyrate\""	0.8963	Rh30187	Study 2	87	Unvaccinated
\2,3-dihydroxy-2-methylbutyrate\""	0.7852	Rh30242	Study 2	25	Unvaccinated
\2,3-dihydroxy-2-methylbutyrate\""	0.8792	Rh30295	Study 2	36	RhCMV.MTB.68_1_9Ag
\2,3-dihydroxy-2-methylbutyrate\""	0.8163	Rh30436	Study 2	69	Unvaccinated
\2,3-dihydroxy-2-methylbutyrate\""	0.6565	Rh30448	Study 2	3	RhCMV.MTB.68_1_6Ag
\2,3-dihydroxy-2-methylbutyrate\""	1.3293	Rh30574	Study 2	0	RhCMV.MTB.68_1.2_9Ag
\2,3-dihydroxy-2-methylbutyrate\""	1.1173	Rh30608	Study 2	0	RhCMV.MTB.68_1_6Ag
\2,3-dihydroxy-2-methylbutyrate\""	0.7143	Rh30613	Study 2	12	RhCMV.MTB.68_1_9Ag
\2,3-dihydroxy-2-methylbutyrate\""	1.0984	Rh30617	Study 2	0	RhCMV.MTB.68_1_9Ag
\2,3-dihydroxy-2-methylbutyrate\""	1.8538	Rh30624	Study 2	6	RhCMV.MTB.68_1_6Ag
\2,3-dihydroxy-2-methylbutyrate\""	1.0019	Rh30646	Study 2	40	RhCMV.MTB.68_1_6Ag
\2,3-dihydroxy-2-methylbutyrate\""	0.5926	Rh30652	Study 2	0	RhCMV.MTB.68_1.2_9Ag
\2,3-dihydroxy-2-methylbutyrate\""	0.7623	Rh30679	Study 2	0	RhCMV.MTB.68_1_9Ag
\2,3-dihydroxy-2-methylbutyrate\""	1.0706	Rh30684	Study 2	91	RhCMV.MTB.68_1_9Ag
\2,3-dihydroxy-2-methylbutyrate\""	1.2851	Rh30687	Study 2	42	RhCMV.MTB.68_1.2_9Ag
\2,3-dihydroxy-2-methylbutyrate\""	0.3965	Rh30690	Study 2	54	RhCMV.MTB.68_1.2_9Ag
\2,3-dihydroxy-2-methylbutyrate\""	0.757	Rh30696	Study 2	51	RhCMV.MTB.68_1_6Ag
\2,3-dihydroxy-2-methylbutyrate\""	0.7802	Rh30705	Study 2	0	RhCMV.MTB.68_1.2_9Ag
\2,3-dihydroxy-2-methylbutyrate\""	1.1761	Rh30723	Study 2	0	RhCMV.MTB.68_1_6Ag
\2,3-dihydroxy-2-methylbutyrate\""	1.3701	Rh30744	Study 2	3	RhCMV.MTB.68_1_9Ag
\2,3-dihydroxy-2-methylbutyrate\""	1.1453	Rh31044	Study 2	25	RhCMV.MTB.68_1.2_9Ag
\2,3-dihydroxyisovalerate\""	1.1974	Rh26603	Study 1	58	BCG
\2,3-dihydroxyisovalerate\""	0.8952	Rh27339	Study 1	27	RhCMV.MTB.68_1_9Ag
\2,3-dihydroxyisovalerate\""	0.9554	Rh27530	Study 1	9	RhCMV.MTB.68_1_9Ag
\2,3-dihydroxyisovalerate\""	0.564	Rh27533	Study 1	39	BCG
\2,3-dihydroxyisovalerate\""	0.9649	Rh27543	Study 1	2	RhCMV.MTB.68_1_9Ag
\2,3-dihydroxyisovalerate\""	1.2936	Rh27545	Study 1	17	RhCMV.MTB.68_1_9Ag
\2,3-dihydroxyisovalerate\""	0.894	Rh27612	Study 1	73	Unvaccinated
\2,3-dihydroxyisovalerate\""	1.094	Rh27701	Study 1	38	Unvaccinated
\2,3-dihydroxyisovalerate\""	0.6946	Rh27755	Study 1	57	Unvaccinated
\2,3-dihydroxyisovalerate\""	0.564	Rh27874	Study 1	77	BCG
\2,3-dihydroxyisovalerate\""	1.0281	Rh28019	Study 1	52	BCG_RhCMV.MTB.68_1_9Ag
\2,3-dihydroxyisovalerate\""	0.731	Rh28084	Study 1	39	BCG_RhCMV.MTB.68_1_9Ag
\2,3-dihydroxyisovalerate\""	1.2052	Rh28114	Study 1	51	RhCMV.MTB.68_1_9Ag
\2,3-dihydroxyisovalerate\""	0.7465	Rh28164	Study 1	46	Unvaccinated
\2,3-dihydroxyisovalerate\""	0.8821	Rh28174	Study 1	55	Unvaccinated
\2,3-dihydroxyisovalerate\""	0.9634	Rh28188	Study 1	126	Unvaccinated
\2,3-dihydroxyisovalerate\""	1.0729	Rh28192	Study 1	43	BCG
\2,3-dihydroxyisovalerate\""	0.961	Rh28237	Study 1	27	BCG
\2,3-dihydroxyisovalerate\""	1.0025	Rh28241	Study 1	19	RhCMV.MTB.68_1_9Ag
\2,3-dihydroxyisovalerate\""	0.72	Rh28242	Study 1	52	BCG
\2,3-dihydroxyisovalerate\""	0.564	Rh28263	Study 1	24	BCG_RhCMV.MTB.68_1_9Ag
\2,3-dihydroxyisovalerate\""	0.8358	Rh28273	Study 1	38	BCG_RhCMV.MTB.68_1_9Ag
\2,3-dihydroxyisovalerate\""	1.0823	Rh28274	Study 1	13	BCG_RhCMV.MTB.68_1_9Ag
\2,3-dihydroxyisovalerate\""	0.7156	Rh28275	Study 1	51	BCG_RhCMV.MTB.68_1_9Ag
\2,3-dihydroxyisovalerate\""	1.2203	Rh28277	Study 1	34	BCG
\2,3-dihydroxyisovalerate\""	1.078	Rh28402	Study 1	50	BCG_RhCMV.MTB.68_1_9Ag
\2,3-dihydroxyisovalerate\""	0.564	Rh28536	Study 1	24	RhCMV.MTB.68_1_9Ag
\2,3-dihydroxyisovalerate\""	0.883	Rh29031	Study 2	41	Unvaccinated
\2,3-dihydroxyisovalerate\""	0.9405	Rh29269	Study 2	48	Unvaccinated
\2,3-dihydroxyisovalerate\""	1.13	Rh29284	Study 1	64	Unvaccinated
\2,3-dihydroxyisovalerate\""	0.9535	Rh29374	Study 2	72	RhCMV.MTB.68_1_9Ag
\2,3-dihydroxyisovalerate\""	0.9791	Rh29384	Study 1	74	Unvaccinated
\2,3-dihydroxyisovalerate\""	1.1301	Rh29582	Study 2	0	RhCMV.MTB.68_1_9Ag
\2,3-dihydroxyisovalerate\""	1.346	Rh29900	Study 2	23	RhCMV.MTB.68_1.2_9Ag
\2,3-dihydroxyisovalerate\""	0.456	Rh29904	Study 2	25	RhCMV.MTB.68_1_6Ag
\2,3-dihydroxyisovalerate\""	0.7892	Rh29907	Study 2	0	RhCMV.MTB.68_1_9Ag
\2,3-dihydroxyisovalerate\""	1.7273	Rh29981	Study 2	105	Unvaccinated
\2,3-dihydroxyisovalerate\""	3.4661	Rh29998	Study 2	86	Unvaccinated
\2,3-dihydroxyisovalerate\""	0.8966	Rh30014	Study 2	14	RhCMV.MTB.68_1_6Ag
\2,3-dihydroxyisovalerate\""	2.0923	Rh30026	Study 2	0	RhCMV.MTB.68_1_6Ag
\2,3-dihydroxyisovalerate\""	0.456	Rh30043	Study 2	22	RhCMV.MTB.68_1.2_9Ag
\2,3-dihydroxyisovalerate\""	1.5684	Rh30072	Study 2	53	RhCMV.MTB.68_1.2_9Ag
\2,3-dihydroxyisovalerate\""	3.1111	Rh30106	Study 2	112	Unvaccinated
\2,3-dihydroxyisovalerate\""	3.7735	Rh30109	Study 2	29	Unvaccinated
\2,3-dihydroxyisovalerate\""	0.456	Rh30187	Study 2	87	Unvaccinated
\2,3-dihydroxyisovalerate\""	1.5393	Rh30242	Study 2	25	Unvaccinated
\2,3-dihydroxyisovalerate\""	0.456	Rh30295	Study 2	36	RhCMV.MTB.68_1_9Ag
\2,3-dihydroxyisovalerate\""	0.456	Rh30436	Study 2	69	Unvaccinated
\2,3-dihydroxyisovalerate\""	0.7308	Rh30448	Study 2	3	RhCMV.MTB.68_1_6Ag
\2,3-dihydroxyisovalerate\""	2.0428	Rh30574	Study 2	0	RhCMV.MTB.68_1.2_9Ag
\2,3-dihydroxyisovalerate\""	0.456	Rh30608	Study 2	0	RhCMV.MTB.68_1_6Ag
\2,3-dihydroxyisovalerate\""	1.7944	Rh30613	Study 2	12	RhCMV.MTB.68_1_9Ag
\2,3-dihydroxyisovalerate\""	1.613	Rh30617	Study 2	0	RhCMV.MTB.68_1_9Ag
\2,3-dihydroxyisovalerate\""	0.8601	Rh30624	Study 2	6	RhCMV.MTB.68_1_6Ag
\2,3-dihydroxyisovalerate\""	0.456	Rh30646	Study 2	40	RhCMV.MTB.68_1_6Ag
\2,3-dihydroxyisovalerate\""	0.7271	Rh30652	Study 2	0	RhCMV.MTB.68_1.2_9Ag
\2,3-dihydroxyisovalerate\""	0.456	Rh30679	Study 2	0	RhCMV.MTB.68_1_9Ag
\2,3-dihydroxyisovalerate\""	0.456	Rh30684	Study 2	91	RhCMV.MTB.68_1_9Ag
\2,3-dihydroxyisovalerate\""	1.0858	Rh30687	Study 2	42	RhCMV.MTB.68_1.2_9Ag
\2,3-dihydroxyisovalerate\""	0.456	Rh30690	Study 2	54	RhCMV.MTB.68_1.2_9Ag
\2,3-dihydroxyisovalerate\""	0.5274	Rh30696	Study 2	51	RhCMV.MTB.68_1_6Ag
\2,3-dihydroxyisovalerate\""	1.7019	Rh30705	Study 2	0	RhCMV.MTB.68_1.2_9Ag
\2,3-dihydroxyisovalerate\""	0.7715	Rh30723	Study 2	0	RhCMV.MTB.68_1_6Ag
\2,3-dihydroxyisovalerate\""	1.0728	Rh30744	Study 2	3	RhCMV.MTB.68_1_9Ag
\2,3-dihydroxyisovalerate\""	0.456	Rh31044	Study 2	25	RhCMV.MTB.68_1.2_9Ag
\2,8-quinolinediol sulfate\""	0.6073	Rh26603	Study 1	58	BCG
\2,8-quinolinediol sulfate\""	1.0656	Rh27339	Study 1	27	RhCMV.MTB.68_1_9Ag
\2,8-quinolinediol sulfate\""	0.4829	Rh27530	Study 1	9	RhCMV.MTB.68_1_9Ag
\2,8-quinolinediol sulfate\""	2.7062	Rh27533	Study 1	39	BCG
\2,8-quinolinediol sulfate\""	0.8782	Rh27543	Study 1	2	RhCMV.MTB.68_1_9Ag
\2,8-quinolinediol sulfate\""	0.7037	Rh27545	Study 1	17	RhCMV.MTB.68_1_9Ag
\2,8-quinolinediol sulfate\""	2.9255	Rh27612	Study 1	73	Unvaccinated
\2,8-quinolinediol sulfate\""	0.3798	Rh27701	Study 1	38	Unvaccinated
\2,8-quinolinediol sulfate\""	0.2045	Rh27755	Study 1	57	Unvaccinated
\2,8-quinolinediol sulfate\""	1.191	Rh27874	Study 1	77	BCG
\2,8-quinolinediol sulfate\""	1.057	Rh28019	Study 1	52	BCG_RhCMV.MTB.68_1_9Ag
\2,8-quinolinediol sulfate\""	1.0184	Rh28084	Study 1	39	BCG_RhCMV.MTB.68_1_9Ag
\2,8-quinolinediol sulfate\""	1.3928	Rh28114	Study 1	51	RhCMV.MTB.68_1_9Ag
\2,8-quinolinediol sulfate\""	0.2045	Rh28164	Study 1	46	Unvaccinated
\2,8-quinolinediol sulfate\""	0.2045	Rh28174	Study 1	55	Unvaccinated
\2,8-quinolinediol sulfate\""	0.743	Rh28188	Study 1	126	Unvaccinated
\2,8-quinolinediol sulfate\""	0.8316	Rh28192	Study 1	43	BCG
\2,8-quinolinediol sulfate\""	0.6836	Rh28237	Study 1	27	BCG
\2,8-quinolinediol sulfate\""	0.5352	Rh28241	Study 1	19	RhCMV.MTB.68_1_9Ag
\2,8-quinolinediol sulfate\""	0.5498	Rh28242	Study 1	52	BCG
\2,8-quinolinediol sulfate\""	2.1044	Rh28263	Study 1	24	BCG_RhCMV.MTB.68_1_9Ag
\2,8-quinolinediol sulfate\""	2.8951	Rh28273	Study 1	38	BCG_RhCMV.MTB.68_1_9Ag
\2,8-quinolinediol sulfate\""	1.9189	Rh28274	Study 1	13	BCG_RhCMV.MTB.68_1_9Ag
\2,8-quinolinediol sulfate\""	0.8367	Rh28275	Study 1	51	BCG_RhCMV.MTB.68_1_9Ag
\2,8-quinolinediol sulfate\""	1.1128	Rh28277	Study 1	34	BCG
\2,8-quinolinediol sulfate\""	0.7116	Rh28402	Study 1	50	BCG_RhCMV.MTB.68_1_9Ag
\2,8-quinolinediol sulfate\""	0.5839	Rh28536	Study 1	24	RhCMV.MTB.68_1_9Ag
\2,8-quinolinediol sulfate\""	0.5135	Rh29031	Study 2	41	Unvaccinated
\2,8-quinolinediol sulfate\""	1.6187	Rh29269	Study 2	48	Unvaccinated
\2,8-quinolinediol sulfate\""	1.5916	Rh29284	Study 1	64	Unvaccinated
\2,8-quinolinediol sulfate\""	0.3331	Rh29374	Study 2	72	RhCMV.MTB.68_1_9Ag
\2,8-quinolinediol sulfate\""	0.6267	Rh29384	Study 1	74	Unvaccinated
\2,8-quinolinediol sulfate\""	1.0209	Rh29582	Study 2	0	RhCMV.MTB.68_1_9Ag
\2,8-quinolinediol sulfate\""	0.4103	Rh29900	Study 2	23	RhCMV.MTB.68_1.2_9Ag
\2,8-quinolinediol sulfate\""	1.195	Rh29904	Study 2	25	RhCMV.MTB.68_1_6Ag
\2,8-quinolinediol sulfate\""	1.2633	Rh29907	Study 2	0	RhCMV.MTB.68_1_9Ag
\2,8-quinolinediol sulfate\""	8.6075	Rh29981	Study 2	105	Unvaccinated
\2,8-quinolinediol sulfate\""	3.9425	Rh29998	Study 2	86	Unvaccinated
\2,8-quinolinediol sulfate\""	1.206	Rh30014	Study 2	14	RhCMV.MTB.68_1_6Ag
\2,8-quinolinediol sulfate\""	0.1366	Rh30026	Study 2	0	RhCMV.MTB.68_1_6Ag
\2,8-quinolinediol sulfate\""	1.2435	Rh30043	Study 2	22	RhCMV.MTB.68_1.2_9Ag
\2,8-quinolinediol sulfate\""	2.2204	Rh30072	Study 2	53	RhCMV.MTB.68_1.2_9Ag
\2,8-quinolinediol sulfate\""	0.8643	Rh30106	Study 2	112	Unvaccinated
\2,8-quinolinediol sulfate\""	0.576	Rh30109	Study 2	29	Unvaccinated
\2,8-quinolinediol sulfate\""	0.852	Rh30187	Study 2	87	Unvaccinated
\2,8-quinolinediol sulfate\""	1.1683	Rh30242	Study 2	25	Unvaccinated
\2,8-quinolinediol sulfate\""	0.4419	Rh30295	Study 2	36	RhCMV.MTB.68_1_9Ag
\2,8-quinolinediol sulfate\""	1.4028	Rh30436	Study 2	69	Unvaccinated
\2,8-quinolinediol sulfate\""	0.4555	Rh30448	Study 2	3	RhCMV.MTB.68_1_6Ag
\2,8-quinolinediol sulfate\""	0.8382	Rh30574	Study 2	0	RhCMV.MTB.68_1.2_9Ag
\2,8-quinolinediol sulfate\""	1.803	Rh30608	Study 2	0	RhCMV.MTB.68_1_6Ag
\2,8-quinolinediol sulfate\""	1.2279	Rh30613	Study 2	12	RhCMV.MTB.68_1_9Ag
\2,8-quinolinediol sulfate\""	0.1366	Rh30617	Study 2	0	RhCMV.MTB.68_1_9Ag
\2,8-quinolinediol sulfate\""	2.7445	Rh30624	Study 2	6	RhCMV.MTB.68_1_6Ag
\2,8-quinolinediol sulfate\""	1.8657	Rh30646	Study 2	40	RhCMV.MTB.68_1_6Ag
\2,8-quinolinediol sulfate\""	2.0009	Rh30652	Study 2	0	RhCMV.MTB.68_1.2_9Ag
\2,8-quinolinediol sulfate\""	0.4399	Rh30679	Study 2	0	RhCMV.MTB.68_1_9Ag
\2,8-quinolinediol sulfate\""	0.7789	Rh30684	Study 2	91	RhCMV.MTB.68_1_9Ag
\2,8-quinolinediol sulfate\""	2.0925	Rh30687	Study 2	42	RhCMV.MTB.68_1.2_9Ag
\2,8-quinolinediol sulfate\""	0.5963	Rh30690	Study 2	54	RhCMV.MTB.68_1.2_9Ag
\2,8-quinolinediol sulfate\""	0.5358	Rh30696	Study 2	51	RhCMV.MTB.68_1_6Ag
\2,8-quinolinediol sulfate\""	0.6818	Rh30705	Study 2	0	RhCMV.MTB.68_1.2_9Ag
\2,8-quinolinediol sulfate\""	0.93	Rh30723	Study 2	0	RhCMV.MTB.68_1_6Ag
\2,8-quinolinediol sulfate\""	2.447	Rh30744	Study 2	3	RhCMV.MTB.68_1_9Ag
\2,8-quinolinediol sulfate\""	0.1366	Rh31044	Study 2	25	RhCMV.MTB.68_1.2_9Ag
\5,6-dihydrothymine\""	0.7975	Rh26603	Study 1	58	BCG
\5,6-dihydrothymine\""	0.7977	Rh27339	Study 1	27	RhCMV.MTB.68_1_9Ag
\5,6-dihydrothymine\""	0.9759	Rh27530	Study 1	9	RhCMV.MTB.68_1_9Ag
\5,6-dihydrothymine\""	0.9398	Rh27533	Study 1	39	BCG
\5,6-dihydrothymine\""	1.0438	Rh27543	Study 1	2	RhCMV.MTB.68_1_9Ag
\5,6-dihydrothymine\""	1.0587	Rh27545	Study 1	17	RhCMV.MTB.68_1_9Ag
\5,6-dihydrothymine\""	0.7111	Rh27612	Study 1	73	Unvaccinated
\5,6-dihydrothymine\""	0.8493	Rh27701	Study 1	38	Unvaccinated
\5,6-dihydrothymine\""	1.4311	Rh27755	Study 1	57	Unvaccinated
\5,6-dihydrothymine\""	1.3969	Rh27874	Study 1	77	BCG
\5,6-dihydrothymine\""	0.727	Rh28019	Study 1	52	BCG_RhCMV.MTB.68_1_9Ag
\5,6-dihydrothymine\""	1.2492	Rh28084	Study 1	39	BCG_RhCMV.MTB.68_1_9Ag
\5,6-dihydrothymine\""	1.1399	Rh28114	Study 1	51	RhCMV.MTB.68_1_9Ag
\5,6-dihydrothymine\""	1.3038	Rh28164	Study 1	46	Unvaccinated
\5,6-dihydrothymine\""	1.1881	Rh28174	Study 1	55	Unvaccinated
\5,6-dihydrothymine\""	0.9788	Rh28188	Study 1	126	Unvaccinated
\5,6-dihydrothymine\""	0.775	Rh28192	Study 1	43	BCG
\5,6-dihydrothymine\""	1.2443	Rh28237	Study 1	27	BCG
\5,6-dihydrothymine\""	0.9216	Rh28241	Study 1	19	RhCMV.MTB.68_1_9Ag
\5,6-dihydrothymine\""	1.27	Rh28242	Study 1	52	BCG
\5,6-dihydrothymine\""	1.0019	Rh28263	Study 1	24	BCG_RhCMV.MTB.68_1_9Ag
\5,6-dihydrothymine\""	1.0751	Rh28273	Study 1	38	BCG_RhCMV.MTB.68_1_9Ag
\5,6-dihydrothymine\""	1.1419	Rh28274	Study 1	13	BCG_RhCMV.MTB.68_1_9Ag
\5,6-dihydrothymine\""	1.283	Rh28275	Study 1	51	BCG_RhCMV.MTB.68_1_9Ag
\5,6-dihydrothymine\""	1.3467	Rh28277	Study 1	34	BCG
\5,6-dihydrothymine\""	1.0074	Rh28402	Study 1	50	BCG_RhCMV.MTB.68_1_9Ag
\5,6-dihydrothymine\""	1.025	Rh28536	Study 1	24	RhCMV.MTB.68_1_9Ag
\5,6-dihydrothymine\""	0.8736	Rh29031	Study 2	41	Unvaccinated
\5,6-dihydrothymine\""	1.155	Rh29269	Study 2	48	Unvaccinated
\5,6-dihydrothymine\""	1.1925	Rh29284	Study 1	64	Unvaccinated
\5,6-dihydrothymine\""	0.6556	Rh29374	Study 2	72	RhCMV.MTB.68_1_9Ag
\5,6-dihydrothymine\""	0.7156	Rh29384	Study 1	74	Unvaccinated
\5,6-dihydrothymine\""	0.8709	Rh29582	Study 2	0	RhCMV.MTB.68_1_9Ag
\5,6-dihydrothymine\""	1.1583	Rh29900	Study 2	23	RhCMV.MTB.68_1.2_9Ag
\5,6-dihydrothymine\""	1.2826	Rh29904	Study 2	25	RhCMV.MTB.68_1_6Ag
\5,6-dihydrothymine\""	0.4839	Rh29907	Study 2	0	RhCMV.MTB.68_1_9Ag
\5,6-dihydrothymine\""	0.9667	Rh29981	Study 2	105	Unvaccinated
\5,6-dihydrothymine\""	0.9689	Rh29998	Study 2	86	Unvaccinated
\5,6-dihydrothymine\""	0.9925	Rh30014	Study 2	14	RhCMV.MTB.68_1_6Ag
\5,6-dihydrothymine\""	1.0655	Rh30026	Study 2	0	RhCMV.MTB.68_1_6Ag
\5,6-dihydrothymine\""	1.1834	Rh30043	Study 2	22	RhCMV.MTB.68_1.2_9Ag
\5,6-dihydrothymine\""	1.0595	Rh30072	Study 2	53	RhCMV.MTB.68_1.2_9Ag
\5,6-dihydrothymine\""	1.0583	Rh30106	Study 2	112	Unvaccinated
\5,6-dihydrothymine\""	1.0709	Rh30109	Study 2	29	Unvaccinated
\5,6-dihydrothymine\""	1.3523	Rh30187	Study 2	87	Unvaccinated
\5,6-dihydrothymine\""	1.0886	Rh30242	Study 2	25	Unvaccinated
\5,6-dihydrothymine\""	0.9698	Rh30295	Study 2	36	RhCMV.MTB.68_1_9Ag
\5,6-dihydrothymine\""	1.1203	Rh30436	Study 2	69	Unvaccinated
\5,6-dihydrothymine\""	0.9801	Rh30448	Study 2	3	RhCMV.MTB.68_1_6Ag
\5,6-dihydrothymine\""	1.3944	Rh30574	Study 2	0	RhCMV.MTB.68_1.2_9Ag
\5,6-dihydrothymine\""	1.162	Rh30608	Study 2	0	RhCMV.MTB.68_1_6Ag
\5,6-dihydrothymine\""	0.8721	Rh30613	Study 2	12	RhCMV.MTB.68_1_9Ag
\5,6-dihydrothymine\""	1.1204	Rh30617	Study 2	0	RhCMV.MTB.68_1_9Ag
\5,6-dihydrothymine\""	0.9231	Rh30624	Study 2	6	RhCMV.MTB.68_1_6Ag
\5,6-dihydrothymine\""	1.2621	Rh30646	Study 2	40	RhCMV.MTB.68_1_6Ag
\5,6-dihydrothymine\""	0.9478	Rh30652	Study 2	0	RhCMV.MTB.68_1.2_9Ag
\5,6-dihydrothymine\""	1.0571	Rh30679	Study 2	0	RhCMV.MTB.68_1_9Ag
\5,6-dihydrothymine\""	0.7803	Rh30684	Study 2	91	RhCMV.MTB.68_1_9Ag
\5,6-dihydrothymine\""	1.0746	Rh30687	Study 2	42	RhCMV.MTB.68_1.2_9Ag
\5,6-dihydrothymine\""	0.5516	Rh30690	Study 2	54	RhCMV.MTB.68_1.2_9Ag
\5,6-dihydrothymine\""	0.6756	Rh30696	Study 2	51	RhCMV.MTB.68_1_6Ag
\5,6-dihydrothymine\""	0.8825	Rh30705	Study 2	0	RhCMV.MTB.68_1.2_9Ag
\5,6-dihydrothymine\""	0.966	Rh30723	Study 2	0	RhCMV.MTB.68_1_6Ag
\5,6-dihydrothymine\""	1.262	Rh30744	Study 2	3	RhCMV.MTB.68_1_9Ag
\5,6-dihydrothymine\""	1.0663	Rh31044	Study 2	25	RhCMV.MTB.68_1.2_9Ag
\5,6-dihydrouracil\""	0.6085	Rh26603	Study 1	58	BCG
\5,6-dihydrouracil\""	0.6085	Rh27339	Study 1	27	RhCMV.MTB.68_1_9Ag
\5,6-dihydrouracil\""	0.6085	Rh27530	Study 1	9	RhCMV.MTB.68_1_9Ag
\5,6-dihydrouracil\""	1.1568	Rh27533	Study 1	39	BCG
\5,6-dihydrouracil\""	1	Rh27543	Study 1	2	RhCMV.MTB.68_1_9Ag
\5,6-dihydrouracil\""	0.9774	Rh27545	Study 1	17	RhCMV.MTB.68_1_9Ag
\5,6-dihydrouracil\""	1.6183	Rh27612	Study 1	73	Unvaccinated
\5,6-dihydrouracil\""	1.0245	Rh27701	Study 1	38	Unvaccinated
\5,6-dihydrouracil\""	1.6311	Rh27755	Study 1	57	Unvaccinated
\5,6-dihydrouracil\""	1.8298	Rh27874	Study 1	77	BCG
\5,6-dihydrouracil\""	0.6085	Rh28019	Study 1	52	BCG_RhCMV.MTB.68_1_9Ag
\5,6-dihydrouracil\""	1.1758	Rh28084	Study 1	39	BCG_RhCMV.MTB.68_1_9Ag
\5,6-dihydrouracil\""	1.0159	Rh28114	Study 1	51	RhCMV.MTB.68_1_9Ag
\5,6-dihydrouracil\""	0.6085	Rh28164	Study 1	46	Unvaccinated
\5,6-dihydrouracil\""	0.9182	Rh28174	Study 1	55	Unvaccinated
\5,6-dihydrouracil\""	0.9612	Rh28188	Study 1	126	Unvaccinated
\5,6-dihydrouracil\""	0.6659	Rh28192	Study 1	43	BCG
\5,6-dihydrouracil\""	0.6085	Rh28237	Study 1	27	BCG
\5,6-dihydrouracil\""	0.6137	Rh28241	Study 1	19	RhCMV.MTB.68_1_9Ag
\5,6-dihydrouracil\""	0.6085	Rh28242	Study 1	52	BCG
\5,6-dihydrouracil\""	1.0158	Rh28263	Study 1	24	BCG_RhCMV.MTB.68_1_9Ag
\5,6-dihydrouracil\""	0.7256	Rh28273	Study 1	38	BCG_RhCMV.MTB.68_1_9Ag
\5,6-dihydrouracil\""	1.3208	Rh28274	Study 1	13	BCG_RhCMV.MTB.68_1_9Ag
\5,6-dihydrouracil\""	0.8761	Rh28275	Study 1	51	BCG_RhCMV.MTB.68_1_9Ag
\5,6-dihydrouracil\""	1.5216	Rh28277	Study 1	34	BCG
\5,6-dihydrouracil\""	1.4826	Rh28402	Study 1	50	BCG_RhCMV.MTB.68_1_9Ag
\5,6-dihydrouracil\""	0.6085	Rh28536	Study 1	24	RhCMV.MTB.68_1_9Ag
\5,6-dihydrouracil\""	1.295	Rh29031	Study 2	41	Unvaccinated
\5,6-dihydrouracil\""	0.8966	Rh29269	Study 2	48	Unvaccinated
\5,6-dihydrouracil\""	1.2773	Rh29284	Study 1	64	Unvaccinated
\5,6-dihydrouracil\""	0.5569	Rh29374	Study 2	72	RhCMV.MTB.68_1_9Ag
\5,6-dihydrouracil\""	0.6085	Rh29384	Study 1	74	Unvaccinated
\5,6-dihydrouracil\""	1.2684	Rh29582	Study 2	0	RhCMV.MTB.68_1_9Ag
\5,6-dihydrouracil\""	0.5569	Rh29900	Study 2	23	RhCMV.MTB.68_1.2_9Ag
\5,6-dihydrouracil\""	1.2166	Rh29904	Study 2	25	RhCMV.MTB.68_1_6Ag
\5,6-dihydrouracil\""	0.5569	Rh29907	Study 2	0	RhCMV.MTB.68_1_9Ag
\5,6-dihydrouracil\""	0.5569	Rh29981	Study 2	105	Unvaccinated
\5,6-dihydrouracil\""	0.7954	Rh29998	Study 2	86	Unvaccinated
\5,6-dihydrouracil\""	0.5569	Rh30014	Study 2	14	RhCMV.MTB.68_1_6Ag
\5,6-dihydrouracil\""	1.2142	Rh30026	Study 2	0	RhCMV.MTB.68_1_6Ag
\5,6-dihydrouracil\""	1.2449	Rh30043	Study 2	22	RhCMV.MTB.68_1.2_9Ag
\5,6-dihydrouracil\""	0.5569	Rh30072	Study 2	53	RhCMV.MTB.68_1.2_9Ag
\5,6-dihydrouracil\""	0.5569	Rh30106	Study 2	112	Unvaccinated
\5,6-dihydrouracil\""	1.0227	Rh30109	Study 2	29	Unvaccinated
\5,6-dihydrouracil\""	1.4427	Rh30187	Study 2	87	Unvaccinated
\5,6-dihydrouracil\""	1.0103	Rh30242	Study 2	25	Unvaccinated
\5,6-dihydrouracil\""	0.5569	Rh30295	Study 2	36	RhCMV.MTB.68_1_9Ag
\5,6-dihydrouracil\""	1.0041	Rh30436	Study 2	69	Unvaccinated
\5,6-dihydrouracil\""	0.5569	Rh30448	Study 2	3	RhCMV.MTB.68_1_6Ag
\5,6-dihydrouracil\""	1.8858	Rh30574	Study 2	0	RhCMV.MTB.68_1.2_9Ag
\5,6-dihydrouracil\""	0.5569	Rh30608	Study 2	0	RhCMV.MTB.68_1_6Ag
\5,6-dihydrouracil\""	0.5569	Rh30613	Study 2	12	RhCMV.MTB.68_1_9Ag
\5,6-dihydrouracil\""	0.9645	Rh30617	Study 2	0	RhCMV.MTB.68_1_9Ag
\5,6-dihydrouracil\""	0.5569	Rh30624	Study 2	6	RhCMV.MTB.68_1_6Ag
\5,6-dihydrouracil\""	0.9584	Rh30646	Study 2	40	RhCMV.MTB.68_1_6Ag
\5,6-dihydrouracil\""	0.5569	Rh30652	Study 2	0	RhCMV.MTB.68_1.2_9Ag
\5,6-dihydrouracil\""	0.5569	Rh30679	Study 2	0	RhCMV.MTB.68_1_9Ag
\5,6-dihydrouracil\""	0.7936	Rh30684	Study 2	91	RhCMV.MTB.68_1_9Ag
\5,6-dihydrouracil\""	0.5569	Rh30687	Study 2	42	RhCMV.MTB.68_1.2_9Ag
\5,6-dihydrouracil\""	0.7353	Rh30690	Study 2	54	RhCMV.MTB.68_1.2_9Ag
\5,6-dihydrouracil\""	1.2345	Rh30696	Study 2	51	RhCMV.MTB.68_1_6Ag
\5,6-dihydrouracil\""	0.9301	Rh30705	Study 2	0	RhCMV.MTB.68_1.2_9Ag
\5,6-dihydrouracil\""	1.08	Rh30723	Study 2	0	RhCMV.MTB.68_1_6Ag
\5,6-dihydrouracil\""	0.8008	Rh30744	Study 2	3	RhCMV.MTB.68_1_9Ag
\5,6-dihydrouracil\""	0.9665	Rh31044	Study 2	25	RhCMV.MTB.68_1.2_9Ag
\5alpha-androstan-3alpha,17beta-diol 3-glucosiduronate\""	0.1751	Rh26603	Study 1	58	BCG
\5alpha-androstan-3alpha,17beta-diol 3-glucosiduronate\""	0.814	Rh27339	Study 1	27	RhCMV.MTB.68_1_9Ag
\5alpha-androstan-3alpha,17beta-diol 3-glucosiduronate\""	1.1933	Rh27530	Study 1	9	RhCMV.MTB.68_1_9Ag
\5alpha-androstan-3alpha,17beta-diol 3-glucosiduronate\""	2.4706	Rh27533	Study 1	39	BCG
\5alpha-androstan-3alpha,17beta-diol 3-glucosiduronate\""	1.3873	Rh27543	Study 1	2	RhCMV.MTB.68_1_9Ag
\5alpha-androstan-3alpha,17beta-diol 3-glucosiduronate\""	1.5341	Rh27545	Study 1	17	RhCMV.MTB.68_1_9Ag
\5alpha-androstan-3alpha,17beta-diol 3-glucosiduronate\""	0.5882	Rh27612	Study 1	73	Unvaccinated
\5alpha-androstan-3alpha,17beta-diol 3-glucosiduronate\""	1.4534	Rh27701	Study 1	38	Unvaccinated
\5alpha-androstan-3alpha,17beta-diol 3-glucosiduronate\""	0.7138	Rh27755	Study 1	57	Unvaccinated
\5alpha-androstan-3alpha,17beta-diol 3-glucosiduronate\""	3.9447	Rh27874	Study 1	77	BCG
\5alpha-androstan-3alpha,17beta-diol 3-glucosiduronate\""	2.0247	Rh28019	Study 1	52	BCG_RhCMV.MTB.68_1_9Ag
\5alpha-androstan-3alpha,17beta-diol 3-glucosiduronate\""	0.0687	Rh28084	Study 1	39	BCG_RhCMV.MTB.68_1_9Ag
\5alpha-androstan-3alpha,17beta-diol 3-glucosiduronate\""	6.7334	Rh28114	Study 1	51	RhCMV.MTB.68_1_9Ag
\5alpha-androstan-3alpha,17beta-diol 3-glucosiduronate\""	0.4751	Rh28164	Study 1	46	Unvaccinated
\5alpha-androstan-3alpha,17beta-diol 3-glucosiduronate\""	0.9118	Rh28174	Study 1	55	Unvaccinated
\5alpha-androstan-3alpha,17beta-diol 3-glucosiduronate\""	0.535	Rh28188	Study 1	126	Unvaccinated
\5alpha-androstan-3alpha,17beta-diol 3-glucosiduronate\""	0.107	Rh28192	Study 1	43	BCG
\5alpha-androstan-3alpha,17beta-diol 3-glucosiduronate\""	1.5878	Rh28237	Study 1	27	BCG
\5alpha-androstan-3alpha,17beta-diol 3-glucosiduronate\""	0.3673	Rh28241	Study 1	19	RhCMV.MTB.68_1_9Ag
\5alpha-androstan-3alpha,17beta-diol 3-glucosiduronate\""	2.8816	Rh28242	Study 1	52	BCG
\5alpha-androstan-3alpha,17beta-diol 3-glucosiduronate\""	3.2113	Rh28263	Study 1	24	BCG_RhCMV.MTB.68_1_9Ag
\5alpha-androstan-3alpha,17beta-diol 3-glucosiduronate\""	0.7013	Rh28273	Study 1	38	BCG_RhCMV.MTB.68_1_9Ag
\5alpha-androstan-3alpha,17beta-diol 3-glucosiduronate\""	1.4549	Rh28274	Study 1	13	BCG_RhCMV.MTB.68_1_9Ag
\5alpha-androstan-3alpha,17beta-diol 3-glucosiduronate\""	0.4724	Rh28275	Study 1	51	BCG_RhCMV.MTB.68_1_9Ag
\5alpha-androstan-3alpha,17beta-diol 3-glucosiduronate\""	2.5412	Rh28277	Study 1	34	BCG
\5alpha-androstan-3alpha,17beta-diol 3-glucosiduronate\""	0.6087	Rh28402	Study 1	50	BCG_RhCMV.MTB.68_1_9Ag
\5alpha-androstan-3alpha,17beta-diol 3-glucosiduronate\""	0.2204	Rh28536	Study 1	24	RhCMV.MTB.68_1_9Ag
\5alpha-androstan-3alpha,17beta-diol 3-glucosiduronate\""	1.6715	Rh29031	Study 2	41	Unvaccinated
\5alpha-androstan-3alpha,17beta-diol 3-glucosiduronate\""	4.9921	Rh29269	Study 2	48	Unvaccinated
\5alpha-androstan-3alpha,17beta-diol 3-glucosiduronate\""	2.7421	Rh29284	Study 1	64	Unvaccinated
\5alpha-androstan-3alpha,17beta-diol 3-glucosiduronate\""	0.8174	Rh29374	Study 2	72	RhCMV.MTB.68_1_9Ag
\5alpha-androstan-3alpha,17beta-diol 3-glucosiduronate\""	1.0506	Rh29384	Study 1	74	Unvaccinated
\5alpha-androstan-3alpha,17beta-diol 3-glucosiduronate\""	3.7352	Rh29582	Study 2	0	RhCMV.MTB.68_1_9Ag
\5alpha-androstan-3alpha,17beta-diol 3-glucosiduronate\""	1.4153	Rh29900	Study 2	23	RhCMV.MTB.68_1.2_9Ag
\5alpha-androstan-3alpha,17beta-diol 3-glucosiduronate\""	1.8519	Rh29904	Study 2	25	RhCMV.MTB.68_1_6Ag
\5alpha-androstan-3alpha,17beta-diol 3-glucosiduronate\""	0.5047	Rh29907	Study 2	0	RhCMV.MTB.68_1_9Ag
\5alpha-androstan-3alpha,17beta-diol 3-glucosiduronate\""	0.4929	Rh29981	Study 2	105	Unvaccinated
\5alpha-androstan-3alpha,17beta-diol 3-glucosiduronate\""	0.3344	Rh29998	Study 2	86	Unvaccinated
\5alpha-androstan-3alpha,17beta-diol 3-glucosiduronate\""	0.8803	Rh30014	Study 2	14	RhCMV.MTB.68_1_6Ag
\5alpha-androstan-3alpha,17beta-diol 3-glucosiduronate\""	0.3517	Rh30026	Study 2	0	RhCMV.MTB.68_1_6Ag
\5alpha-androstan-3alpha,17beta-diol 3-glucosiduronate\""	0.5424	Rh30043	Study 2	22	RhCMV.MTB.68_1.2_9Ag
\5alpha-androstan-3alpha,17beta-diol 3-glucosiduronate\""	0.9457	Rh30072	Study 2	53	RhCMV.MTB.68_1.2_9Ag
\5alpha-androstan-3alpha,17beta-diol 3-glucosiduronate\""	1.1397	Rh30106	Study 2	112	Unvaccinated
\5alpha-androstan-3alpha,17beta-diol 3-glucosiduronate\""	1.1724	Rh30109	Study 2	29	Unvaccinated
\5alpha-androstan-3alpha,17beta-diol 3-glucosiduronate\""	5.2273	Rh30187	Study 2	87	Unvaccinated
\5alpha-androstan-3alpha,17beta-diol 3-glucosiduronate\""	0.3201	Rh30242	Study 2	25	Unvaccinated
\5alpha-androstan-3alpha,17beta-diol 3-glucosiduronate\""	1	Rh30295	Study 2	36	RhCMV.MTB.68_1_9Ag
\5alpha-androstan-3alpha,17beta-diol 3-glucosiduronate\""	0.0973	Rh30436	Study 2	69	Unvaccinated
\5alpha-androstan-3alpha,17beta-diol 3-glucosiduronate\""	0.7127	Rh30448	Study 2	3	RhCMV.MTB.68_1_6Ag
\5alpha-androstan-3alpha,17beta-diol 3-glucosiduronate\""	1.1303	Rh30574	Study 2	0	RhCMV.MTB.68_1.2_9Ag
\5alpha-androstan-3alpha,17beta-diol 3-glucosiduronate\""	0.9202	Rh30608	Study 2	0	RhCMV.MTB.68_1_6Ag
\5alpha-androstan-3alpha,17beta-diol 3-glucosiduronate\""	0.9173	Rh30613	Study 2	12	RhCMV.MTB.68_1_9Ag
\5alpha-androstan-3alpha,17beta-diol 3-glucosiduronate\""	1.0976	Rh30617	Study 2	0	RhCMV.MTB.68_1_9Ag
\5alpha-androstan-3alpha,17beta-diol 3-glucosiduronate\""	0.2836	Rh30624	Study 2	6	RhCMV.MTB.68_1_6Ag
\5alpha-androstan-3alpha,17beta-diol 3-glucosiduronate\""	2.9959	Rh30646	Study 2	40	RhCMV.MTB.68_1_6Ag
\5alpha-androstan-3alpha,17beta-diol 3-glucosiduronate\""	3.5152	Rh30652	Study 2	0	RhCMV.MTB.68_1.2_9Ag
\5alpha-androstan-3alpha,17beta-diol 3-glucosiduronate\""	0.1076	Rh30679	Study 2	0	RhCMV.MTB.68_1_9Ag
\5alpha-androstan-3alpha,17beta-diol 3-glucosiduronate\""	0.5337	Rh30684	Study 2	91	RhCMV.MTB.68_1_9Ag
\5alpha-androstan-3alpha,17beta-diol 3-glucosiduronate\""	0.1609	Rh30687	Study 2	42	RhCMV.MTB.68_1.2_9Ag
\5alpha-androstan-3alpha,17beta-diol 3-glucosiduronate\""	0.2622	Rh30690	Study 2	54	RhCMV.MTB.68_1.2_9Ag
\5alpha-androstan-3alpha,17beta-diol 3-glucosiduronate\""	0.6061	Rh30696	Study 2	51	RhCMV.MTB.68_1_6Ag
\5alpha-androstan-3alpha,17beta-diol 3-glucosiduronate\""	0.5873	Rh30705	Study 2	0	RhCMV.MTB.68_1.2_9Ag
\5alpha-androstan-3alpha,17beta-diol 3-glucosiduronate\""	1.0006	Rh30723	Study 2	0	RhCMV.MTB.68_1_6Ag
\5alpha-androstan-3alpha,17beta-diol 3-glucosiduronate\""	0.2457	Rh30744	Study 2	3	RhCMV.MTB.68_1_9Ag
\5alpha-androstan-3alpha,17beta-diol 3-glucosiduronate\""	0.9742	Rh31044	Study 2	25	RhCMV.MTB.68_1.2_9Ag
\5alpha-androstan-3beta,17beta-diol disulfate\""	0.09	Rh26603	Study 1	58	BCG
\5alpha-androstan-3beta,17beta-diol disulfate\""	1.1975	Rh27339	Study 1	27	RhCMV.MTB.68_1_9Ag
\5alpha-androstan-3beta,17beta-diol disulfate\""	0.3316	Rh27530	Study 1	9	RhCMV.MTB.68_1_9Ag
\5alpha-androstan-3beta,17beta-diol disulfate\""	3.5253	Rh27533	Study 1	39	BCG
\5alpha-androstan-3beta,17beta-diol disulfate\""	1.5019	Rh27543	Study 1	2	RhCMV.MTB.68_1_9Ag
\5alpha-androstan-3beta,17beta-diol disulfate\""	0.9761	Rh27545	Study 1	17	RhCMV.MTB.68_1_9Ag
\5alpha-androstan-3beta,17beta-diol disulfate\""	1.4604	Rh27612	Study 1	73	Unvaccinated
\5alpha-androstan-3beta,17beta-diol disulfate\""	1.0239	Rh27701	Study 1	38	Unvaccinated
\5alpha-androstan-3beta,17beta-diol disulfate\""	1.168	Rh27755	Study 1	57	Unvaccinated
\5alpha-androstan-3beta,17beta-diol disulfate\""	3.1019	Rh27874	Study 1	77	BCG
\5alpha-androstan-3beta,17beta-diol disulfate\""	3.8271	Rh28019	Study 1	52	BCG_RhCMV.MTB.68_1_9Ag
\5alpha-androstan-3beta,17beta-diol disulfate\""	0.09	Rh28084	Study 1	39	BCG_RhCMV.MTB.68_1_9Ag
\5alpha-androstan-3beta,17beta-diol disulfate\""	3.577	Rh28114	Study 1	51	RhCMV.MTB.68_1_9Ag
\5alpha-androstan-3beta,17beta-diol disulfate\""	0.4379	Rh28164	Study 1	46	Unvaccinated
\5alpha-androstan-3beta,17beta-diol disulfate\""	1.2695	Rh28174	Study 1	55	Unvaccinated
\5alpha-androstan-3beta,17beta-diol disulfate\""	0.5438	Rh28188	Study 1	126	Unvaccinated
\5alpha-androstan-3beta,17beta-diol disulfate\""	0.3164	Rh28192	Study 1	43	BCG
\5alpha-androstan-3beta,17beta-diol disulfate\""	1.4112	Rh28237	Study 1	27	BCG
\5alpha-androstan-3beta,17beta-diol disulfate\""	0.5414	Rh28241	Study 1	19	RhCMV.MTB.68_1_9Ag
\5alpha-androstan-3beta,17beta-diol disulfate\""	5.9503	Rh28242	Study 1	52	BCG
\5alpha-androstan-3beta,17beta-diol disulfate\""	2.5532	Rh28263	Study 1	24	BCG_RhCMV.MTB.68_1_9Ag
\5alpha-androstan-3beta,17beta-diol disulfate\""	0.09	Rh28273	Study 1	38	BCG_RhCMV.MTB.68_1_9Ag
\5alpha-androstan-3beta,17beta-diol disulfate\""	2.785	Rh28274	Study 1	13	BCG_RhCMV.MTB.68_1_9Ag
\5alpha-androstan-3beta,17beta-diol disulfate\""	0.8142	Rh28275	Study 1	51	BCG_RhCMV.MTB.68_1_9Ag
\5alpha-androstan-3beta,17beta-diol disulfate\""	1.9167	Rh28277	Study 1	34	BCG
\5alpha-androstan-3beta,17beta-diol disulfate\""	0.8797	Rh28402	Study 1	50	BCG_RhCMV.MTB.68_1_9Ag
\5alpha-androstan-3beta,17beta-diol disulfate\""	0.09	Rh28536	Study 1	24	RhCMV.MTB.68_1_9Ag
\5alpha-androstan-3beta,17beta-diol disulfate\""	0.7529	Rh29031	Study 2	41	Unvaccinated
\5alpha-androstan-3beta,17beta-diol disulfate\""	1.2018	Rh29269	Study 2	48	Unvaccinated
\5alpha-androstan-3beta,17beta-diol disulfate\""	0.5238	Rh29284	Study 1	64	Unvaccinated
\5alpha-androstan-3beta,17beta-diol disulfate\""	0.5072	Rh29374	Study 2	72	RhCMV.MTB.68_1_9Ag
\5alpha-androstan-3beta,17beta-diol disulfate\""	0.09	Rh29384	Study 1	74	Unvaccinated
\5alpha-androstan-3beta,17beta-diol disulfate\""	3.5434	Rh29582	Study 2	0	RhCMV.MTB.68_1_9Ag
\5alpha-androstan-3beta,17beta-diol disulfate\""	0.9312	Rh29900	Study 2	23	RhCMV.MTB.68_1.2_9Ag
\5alpha-androstan-3beta,17beta-diol disulfate\""	1.9034	Rh29904	Study 2	25	RhCMV.MTB.68_1_6Ag
\5alpha-androstan-3beta,17beta-diol disulfate\""	0.6258	Rh29907	Study 2	0	RhCMV.MTB.68_1_9Ag
\5alpha-androstan-3beta,17beta-diol disulfate\""	0.6948	Rh29981	Study 2	105	Unvaccinated
\5alpha-androstan-3beta,17beta-diol disulfate\""	0.7539	Rh29998	Study 2	86	Unvaccinated
\5alpha-androstan-3beta,17beta-diol disulfate\""	1.2756	Rh30014	Study 2	14	RhCMV.MTB.68_1_6Ag
\5alpha-androstan-3beta,17beta-diol disulfate\""	0.4524	Rh30026	Study 2	0	RhCMV.MTB.68_1_6Ag
\5alpha-androstan-3beta,17beta-diol disulfate\""	0.1932	Rh30043	Study 2	22	RhCMV.MTB.68_1.2_9Ag
\5alpha-androstan-3beta,17beta-diol disulfate\""	0.5187	Rh30072	Study 2	53	RhCMV.MTB.68_1.2_9Ag
\5alpha-androstan-3beta,17beta-diol disulfate\""	0.5306	Rh30106	Study 2	112	Unvaccinated
\5alpha-androstan-3beta,17beta-diol disulfate\""	2.6984	Rh30109	Study 2	29	Unvaccinated
\5alpha-androstan-3beta,17beta-diol disulfate\""	2.1864	Rh30187	Study 2	87	Unvaccinated
\5alpha-androstan-3beta,17beta-diol disulfate\""	0.1932	Rh30242	Study 2	25	Unvaccinated
\5alpha-androstan-3beta,17beta-diol disulfate\""	4.7804	Rh30295	Study 2	36	RhCMV.MTB.68_1_9Ag
\5alpha-androstan-3beta,17beta-diol disulfate\""	1	Rh30436	Study 2	69	Unvaccinated
\5alpha-androstan-3beta,17beta-diol disulfate\""	0.3393	Rh30448	Study 2	3	RhCMV.MTB.68_1_6Ag
\5alpha-androstan-3beta,17beta-diol disulfate\""	1.0168	Rh30574	Study 2	0	RhCMV.MTB.68_1.2_9Ag
\5alpha-androstan-3beta,17beta-diol disulfate\""	0.6377	Rh30608	Study 2	0	RhCMV.MTB.68_1_6Ag
\5alpha-androstan-3beta,17beta-diol disulfate\""	2.4752	Rh30613	Study 2	12	RhCMV.MTB.68_1_9Ag
\5alpha-androstan-3beta,17beta-diol disulfate\""	2.2159	Rh30617	Study 2	0	RhCMV.MTB.68_1_9Ag
\5alpha-androstan-3beta,17beta-diol disulfate\""	0.3709	Rh30624	Study 2	6	RhCMV.MTB.68_1_6Ag
\5alpha-androstan-3beta,17beta-diol disulfate\""	1.2976	Rh30646	Study 2	40	RhCMV.MTB.68_1_6Ag
\5alpha-androstan-3beta,17beta-diol disulfate\""	0.6722	Rh30652	Study 2	0	RhCMV.MTB.68_1.2_9Ag
\5alpha-androstan-3beta,17beta-diol disulfate\""	1.0067	Rh30679	Study 2	0	RhCMV.MTB.68_1_9Ag
\5alpha-androstan-3beta,17beta-diol disulfate\""	0.1932	Rh30684	Study 2	91	RhCMV.MTB.68_1_9Ag
\5alpha-androstan-3beta,17beta-diol disulfate\""	0.325	Rh30687	Study 2	42	RhCMV.MTB.68_1.2_9Ag
\5alpha-androstan-3beta,17beta-diol disulfate\""	0.3046	Rh30690	Study 2	54	RhCMV.MTB.68_1.2_9Ag
\5alpha-androstan-3beta,17beta-diol disulfate\""	0.2425	Rh30696	Study 2	51	RhCMV.MTB.68_1_6Ag
\5alpha-androstan-3beta,17beta-diol disulfate\""	1.1388	Rh30705	Study 2	0	RhCMV.MTB.68_1.2_9Ag
\5alpha-androstan-3beta,17beta-diol disulfate\""	1.5092	Rh30723	Study 2	0	RhCMV.MTB.68_1_6Ag
\5alpha-androstan-3beta,17beta-diol disulfate\""	0.1932	Rh30744	Study 2	3	RhCMV.MTB.68_1_9Ag
\5alpha-androstan-3beta,17beta-diol disulfate\""	2.7357	Rh31044	Study 2	25	RhCMV.MTB.68_1.2_9Ag
\9,10-DiHOME\""	0.9582	Rh26603	Study 1	58	BCG
\9,10-DiHOME\""	0.9803	Rh27339	Study 1	27	RhCMV.MTB.68_1_9Ag
\9,10-DiHOME\""	1.0846	Rh27530	Study 1	9	RhCMV.MTB.68_1_9Ag
\9,10-DiHOME\""	2.4626	Rh27533	Study 1	39	BCG
\9,10-DiHOME\""	1.1351	Rh27543	Study 1	2	RhCMV.MTB.68_1_9Ag
\9,10-DiHOME\""	0.6422	Rh27545	Study 1	17	RhCMV.MTB.68_1_9Ag
\9,10-DiHOME\""	2.0572	Rh27612	Study 1	73	Unvaccinated
\9,10-DiHOME\""	0.4985	Rh27701	Study 1	38	Unvaccinated
\9,10-DiHOME\""	1.1289	Rh27755	Study 1	57	Unvaccinated
\9,10-DiHOME\""	2.1061	Rh27874	Study 1	77	BCG
\9,10-DiHOME\""	2.1733	Rh28019	Study 1	52	BCG_RhCMV.MTB.68_1_9Ag
\9,10-DiHOME\""	3.8064	Rh28084	Study 1	39	BCG_RhCMV.MTB.68_1_9Ag
\9,10-DiHOME\""	3.4269	Rh28114	Study 1	51	RhCMV.MTB.68_1_9Ag
\9,10-DiHOME\""	0.9316	Rh28164	Study 1	46	Unvaccinated
\9,10-DiHOME\""	0.6866	Rh28174	Study 1	55	Unvaccinated
\9,10-DiHOME\""	1.3664	Rh28188	Study 1	126	Unvaccinated
\9,10-DiHOME\""	1.2738	Rh28192	Study 1	43	BCG
\9,10-DiHOME\""	0.9537	Rh28237	Study 1	27	BCG
\9,10-DiHOME\""	1.3771	Rh28241	Study 1	19	RhCMV.MTB.68_1_9Ag
\9,10-DiHOME\""	0.5871	Rh28242	Study 1	52	BCG
\9,10-DiHOME\""	1.0429	Rh28263	Study 1	24	BCG_RhCMV.MTB.68_1_9Ag
\9,10-DiHOME\""	1.5756	Rh28273	Study 1	38	BCG_RhCMV.MTB.68_1_9Ag
\9,10-DiHOME\""	0.7836	Rh28274	Study 1	13	BCG_RhCMV.MTB.68_1_9Ag
\9,10-DiHOME\""	1.309	Rh28275	Study 1	51	BCG_RhCMV.MTB.68_1_9Ag
\9,10-DiHOME\""	1.9917	Rh28277	Study 1	34	BCG
\9,10-DiHOME\""	1.7674	Rh28402	Study 1	50	BCG_RhCMV.MTB.68_1_9Ag
\9,10-DiHOME\""	1.1162	Rh28536	Study 1	24	RhCMV.MTB.68_1_9Ag
\9,10-DiHOME\""	0.8784	Rh29031	Study 2	41	Unvaccinated
\9,10-DiHOME\""	0.6792	Rh29269	Study 2	48	Unvaccinated
\9,10-DiHOME\""	1.6365	Rh29284	Study 1	64	Unvaccinated
\9,10-DiHOME\""	0.5135	Rh29374	Study 2	72	RhCMV.MTB.68_1_9Ag
\9,10-DiHOME\""	0.6119	Rh29384	Study 1	74	Unvaccinated
\9,10-DiHOME\""	1.2412	Rh29582	Study 2	0	RhCMV.MTB.68_1_9Ag
\9,10-DiHOME\""	1.1212	Rh29900	Study 2	23	RhCMV.MTB.68_1.2_9Ag
\9,10-DiHOME\""	2.0923	Rh29904	Study 2	25	RhCMV.MTB.68_1_6Ag
\9,10-DiHOME\""	0.4846	Rh29907	Study 2	0	RhCMV.MTB.68_1_9Ag
\9,10-DiHOME\""	1.6069	Rh29981	Study 2	105	Unvaccinated
\9,10-DiHOME\""	1.9223	Rh29998	Study 2	86	Unvaccinated
\9,10-DiHOME\""	0.4314	Rh30014	Study 2	14	RhCMV.MTB.68_1_6Ag
\9,10-DiHOME\""	1.1246	Rh30026	Study 2	0	RhCMV.MTB.68_1_6Ag
\9,10-DiHOME\""	0.2406	Rh30043	Study 2	22	RhCMV.MTB.68_1.2_9Ag
\9,10-DiHOME\""	0.6896	Rh30072	Study 2	53	RhCMV.MTB.68_1.2_9Ag
\9,10-DiHOME\""	1.2961	Rh30106	Study 2	112	Unvaccinated
\9,10-DiHOME\""	0.7844	Rh30109	Study 2	29	Unvaccinated
\9,10-DiHOME\""	2.3713	Rh30187	Study 2	87	Unvaccinated
\9,10-DiHOME\""	0.9824	Rh30242	Study 2	25	Unvaccinated
\9,10-DiHOME\""	0.8352	Rh30295	Study 2	36	RhCMV.MTB.68_1_9Ag
\9,10-DiHOME\""	2.3008	Rh30436	Study 2	69	Unvaccinated
\9,10-DiHOME\""	1.5634	Rh30448	Study 2	3	RhCMV.MTB.68_1_6Ag
\9,10-DiHOME\""	0.6787	Rh30574	Study 2	0	RhCMV.MTB.68_1.2_9Ag
\9,10-DiHOME\""	0.6699	Rh30608	Study 2	0	RhCMV.MTB.68_1_6Ag
\9,10-DiHOME\""	1.4028	Rh30613	Study 2	12	RhCMV.MTB.68_1_9Ag
\9,10-DiHOME\""	0.6616	Rh30617	Study 2	0	RhCMV.MTB.68_1_9Ag
\9,10-DiHOME\""	1.9672	Rh30624	Study 2	6	RhCMV.MTB.68_1_6Ag
\9,10-DiHOME\""	1.3784	Rh30646	Study 2	40	RhCMV.MTB.68_1_6Ag
\9,10-DiHOME\""	1.1106	Rh30652	Study 2	0	RhCMV.MTB.68_1.2_9Ag
\9,10-DiHOME\""	1.2519	Rh30679	Study 2	0	RhCMV.MTB.68_1_9Ag
\9,10-DiHOME\""	1.1543	Rh30684	Study 2	91	RhCMV.MTB.68_1_9Ag
\9,10-DiHOME\""	0.739	Rh30687	Study 2	42	RhCMV.MTB.68_1.2_9Ag
\9,10-DiHOME\""	1.2581	Rh30690	Study 2	54	RhCMV.MTB.68_1.2_9Ag
\9,10-DiHOME\""	1.1286	Rh30696	Study 2	51	RhCMV.MTB.68_1_6Ag
\9,10-DiHOME\""	2.2881	Rh30705	Study 2	0	RhCMV.MTB.68_1.2_9Ag
\9,10-DiHOME\""	0.8537	Rh30723	Study 2	0	RhCMV.MTB.68_1_6Ag
\9,10-DiHOME\""	0.9357	Rh30744	Study 2	3	RhCMV.MTB.68_1_9Ag
\9,10-DiHOME\""	1.9506	Rh31044	Study 2	25	RhCMV.MTB.68_1.2_9Ag
\adenosine 3',5'-cyclic monophosphate (cAMP)\""	0.5575	Rh26603	Study 1	58	BCG
\adenosine 3',5'-cyclic monophosphate (cAMP)\""	0.5575	Rh27339	Study 1	27	RhCMV.MTB.68_1_9Ag
\adenosine 3',5'-cyclic monophosphate (cAMP)\""	0.9992	Rh27530	Study 1	9	RhCMV.MTB.68_1_9Ag
\adenosine 3',5'-cyclic monophosphate (cAMP)\""	1.0602	Rh27533	Study 1	39	BCG
\adenosine 3',5'-cyclic monophosphate (cAMP)\""	1.3482	Rh27543	Study 1	2	RhCMV.MTB.68_1_9Ag
\adenosine 3',5'-cyclic monophosphate (cAMP)\""	0.9772	Rh27545	Study 1	17	RhCMV.MTB.68_1_9Ag
\adenosine 3',5'-cyclic monophosphate (cAMP)\""	1.2678	Rh27612	Study 1	73	Unvaccinated
\adenosine 3',5'-cyclic monophosphate (cAMP)\""	0.5575	Rh27701	Study 1	38	Unvaccinated
\adenosine 3',5'-cyclic monophosphate (cAMP)\""	1.3638	Rh27755	Study 1	57	Unvaccinated
\adenosine 3',5'-cyclic monophosphate (cAMP)\""	1.3236	Rh27874	Study 1	77	BCG
\adenosine 3',5'-cyclic monophosphate (cAMP)\""	1.1092	Rh28019	Study 1	52	BCG_RhCMV.MTB.68_1_9Ag
\adenosine 3',5'-cyclic monophosphate (cAMP)\""	1.6461	Rh28084	Study 1	39	BCG_RhCMV.MTB.68_1_9Ag
\adenosine 3',5'-cyclic monophosphate (cAMP)\""	1.5369	Rh28114	Study 1	51	RhCMV.MTB.68_1_9Ag
\adenosine 3',5'-cyclic monophosphate (cAMP)\""	0.5575	Rh28164	Study 1	46	Unvaccinated
\adenosine 3',5'-cyclic monophosphate (cAMP)\""	1.2089	Rh28174	Study 1	55	Unvaccinated
\adenosine 3',5'-cyclic monophosphate (cAMP)\""	0.8369	Rh28188	Study 1	126	Unvaccinated
\adenosine 3',5'-cyclic monophosphate (cAMP)\""	0.8829	Rh28192	Study 1	43	BCG
\adenosine 3',5'-cyclic monophosphate (cAMP)\""	0.7617	Rh28237	Study 1	27	BCG
\adenosine 3',5'-cyclic monophosphate (cAMP)\""	1.2729	Rh28241	Study 1	19	RhCMV.MTB.68_1_9Ag
\adenosine 3',5'-cyclic monophosphate (cAMP)\""	0.6967	Rh28242	Study 1	52	BCG
\adenosine 3',5'-cyclic monophosphate (cAMP)\""	1.0447	Rh28263	Study 1	24	BCG_RhCMV.MTB.68_1_9Ag
\adenosine 3',5'-cyclic monophosphate (cAMP)\""	0.9746	Rh28273	Study 1	38	BCG_RhCMV.MTB.68_1_9Ag
\adenosine 3',5'-cyclic monophosphate (cAMP)\""	0.8757	Rh28274	Study 1	13	BCG_RhCMV.MTB.68_1_9Ag
\adenosine 3',5'-cyclic monophosphate (cAMP)\""	0.5575	Rh28275	Study 1	51	BCG_RhCMV.MTB.68_1_9Ag
\adenosine 3',5'-cyclic monophosphate (cAMP)\""	0.9945	Rh28277	Study 1	34	BCG
\adenosine 3',5'-cyclic monophosphate (cAMP)\""	1.6523	Rh28402	Study 1	50	BCG_RhCMV.MTB.68_1_9Ag
\adenosine 3',5'-cyclic monophosphate (cAMP)\""	0.9784	Rh28536	Study 1	24	RhCMV.MTB.68_1_9Ag
\adenosine 3',5'-cyclic monophosphate (cAMP)\""	0.5427	Rh29031	Study 2	41	Unvaccinated
\adenosine 3',5'-cyclic monophosphate (cAMP)\""	0.5427	Rh29269	Study 2	48	Unvaccinated
\adenosine 3',5'-cyclic monophosphate (cAMP)\""	1.0166	Rh29284	Study 1	64	Unvaccinated
\adenosine 3',5'-cyclic monophosphate (cAMP)\""	0.5427	Rh29374	Study 2	72	RhCMV.MTB.68_1_9Ag
\adenosine 3',5'-cyclic monophosphate (cAMP)\""	0.6909	Rh29384	Study 1	74	Unvaccinated
\adenosine 3',5'-cyclic monophosphate (cAMP)\""	1.2049	Rh29582	Study 2	0	RhCMV.MTB.68_1_9Ag
\adenosine 3',5'-cyclic monophosphate (cAMP)\""	0.7895	Rh29900	Study 2	23	RhCMV.MTB.68_1.2_9Ag
\adenosine 3',5'-cyclic monophosphate (cAMP)\""	0.5427	Rh29904	Study 2	25	RhCMV.MTB.68_1_6Ag
\adenosine 3',5'-cyclic monophosphate (cAMP)\""	1.9205	Rh29907	Study 2	0	RhCMV.MTB.68_1_9Ag
\adenosine 3',5'-cyclic monophosphate (cAMP)\""	0.6215	Rh29981	Study 2	105	Unvaccinated
\adenosine 3',5'-cyclic monophosphate (cAMP)\""	2.1193	Rh29998	Study 2	86	Unvaccinated
\adenosine 3',5'-cyclic monophosphate (cAMP)\""	0.5427	Rh30014	Study 2	14	RhCMV.MTB.68_1_6Ag
\adenosine 3',5'-cyclic monophosphate (cAMP)\""	0.5427	Rh30026	Study 2	0	RhCMV.MTB.68_1_6Ag
\adenosine 3',5'-cyclic monophosphate (cAMP)\""	0.5427	Rh30043	Study 2	22	RhCMV.MTB.68_1.2_9Ag
\adenosine 3',5'-cyclic monophosphate (cAMP)\""	0.7338	Rh30072	Study 2	53	RhCMV.MTB.68_1.2_9Ag
\adenosine 3',5'-cyclic monophosphate (cAMP)\""	0.8451	Rh30106	Study 2	112	Unvaccinated
\adenosine 3',5'-cyclic monophosphate (cAMP)\""	2.2324	Rh30109	Study 2	29	Unvaccinated
\adenosine 3',5'-cyclic monophosphate (cAMP)\""	1.2847	Rh30187	Study 2	87	Unvaccinated
\adenosine 3',5'-cyclic monophosphate (cAMP)\""	2.7744	Rh30242	Study 2	25	Unvaccinated
\adenosine 3',5'-cyclic monophosphate (cAMP)\""	0.7514	Rh30295	Study 2	36	RhCMV.MTB.68_1_9Ag
\adenosine 3',5'-cyclic monophosphate (cAMP)\""	2.1675	Rh30436	Study 2	69	Unvaccinated
\adenosine 3',5'-cyclic monophosphate (cAMP)\""	1.0026	Rh30448	Study 2	3	RhCMV.MTB.68_1_6Ag
\adenosine 3',5'-cyclic monophosphate (cAMP)\""	0.5427	Rh30574	Study 2	0	RhCMV.MTB.68_1.2_9Ag
\adenosine 3',5'-cyclic monophosphate (cAMP)\""	0.5427	Rh30608	Study 2	0	RhCMV.MTB.68_1_6Ag
\adenosine 3',5'-cyclic monophosphate (cAMP)\""	1.7999	Rh30613	Study 2	12	RhCMV.MTB.68_1_9Ag
\adenosine 3',5'-cyclic monophosphate (cAMP)\""	0.5427	Rh30617	Study 2	0	RhCMV.MTB.68_1_9Ag
\adenosine 3',5'-cyclic monophosphate (cAMP)\""	1.1831	Rh30624	Study 2	6	RhCMV.MTB.68_1_6Ag
\adenosine 3',5'-cyclic monophosphate (cAMP)\""	1.2016	Rh30646	Study 2	40	RhCMV.MTB.68_1_6Ag
\adenosine 3',5'-cyclic monophosphate (cAMP)\""	1.0702	Rh30652	Study 2	0	RhCMV.MTB.68_1.2_9Ag
\adenosine 3',5'-cyclic monophosphate (cAMP)\""	0.5427	Rh30679	Study 2	0	RhCMV.MTB.68_1_9Ag
\adenosine 3',5'-cyclic monophosphate (cAMP)\""	0.5427	Rh30684	Study 2	91	RhCMV.MTB.68_1_9Ag
\adenosine 3',5'-cyclic monophosphate (cAMP)\""	1.1291	Rh30687	Study 2	42	RhCMV.MTB.68_1.2_9Ag
\adenosine 3',5'-cyclic monophosphate (cAMP)\""	0.5427	Rh30690	Study 2	54	RhCMV.MTB.68_1.2_9Ag
\adenosine 3',5'-cyclic monophosphate (cAMP)\""	0.5427	Rh30696	Study 2	51	RhCMV.MTB.68_1_6Ag
\adenosine 3',5'-cyclic monophosphate (cAMP)\""	0.6977	Rh30705	Study 2	0	RhCMV.MTB.68_1.2_9Ag
\adenosine 3',5'-cyclic monophosphate (cAMP)\""	0.9974	Rh30723	Study 2	0	RhCMV.MTB.68_1_6Ag
\adenosine 3',5'-cyclic monophosphate (cAMP)\""	0.5427	Rh30744	Study 2	3	RhCMV.MTB.68_1_9Ag
\adenosine 3',5'-cyclic monophosphate (cAMP)\""	1.6039	Rh31044	Study 2	25	RhCMV.MTB.68_1.2_9Ag
\androstenediol (3beta,17beta) disulfate (1)\""	0.8484	Rh26603	Study 1	58	BCG
\androstenediol (3beta,17beta) disulfate (1)\""	2.3934	Rh27339	Study 1	27	RhCMV.MTB.68_1_9Ag
\androstenediol (3beta,17beta) disulfate (1)\""	0.9676	Rh27530	Study 1	9	RhCMV.MTB.68_1_9Ag
\androstenediol (3beta,17beta) disulfate (1)\""	2.5509	Rh27533	Study 1	39	BCG
\androstenediol (3beta,17beta) disulfate (1)\""	1.4731	Rh27543	Study 1	2	RhCMV.MTB.68_1_9Ag
\androstenediol (3beta,17beta) disulfate (1)\""	0.5224	Rh27545	Study 1	17	RhCMV.MTB.68_1_9Ag
\androstenediol (3beta,17beta) disulfate (1)\""	1.2834	Rh27612	Study 1	73	Unvaccinated
\androstenediol (3beta,17beta) disulfate (1)\""	0.9075	Rh27701	Study 1	38	Unvaccinated
\androstenediol (3beta,17beta) disulfate (1)\""	1.0324	Rh27755	Study 1	57	Unvaccinated
\androstenediol (3beta,17beta) disulfate (1)\""	1.7204	Rh27874	Study 1	77	BCG
\androstenediol (3beta,17beta) disulfate (1)\""	3.0203	Rh28019	Study 1	52	BCG_RhCMV.MTB.68_1_9Ag
\androstenediol (3beta,17beta) disulfate (1)\""	0.5996	Rh28084	Study 1	39	BCG_RhCMV.MTB.68_1_9Ag
\androstenediol (3beta,17beta) disulfate (1)\""	8.0276	Rh28114	Study 1	51	RhCMV.MTB.68_1_9Ag
\androstenediol (3beta,17beta) disulfate (1)\""	1.2829	Rh28164	Study 1	46	Unvaccinated
\androstenediol (3beta,17beta) disulfate (1)\""	2.2594	Rh28174	Study 1	55	Unvaccinated
\androstenediol (3beta,17beta) disulfate (1)\""	1.1813	Rh28188	Study 1	126	Unvaccinated
\androstenediol (3beta,17beta) disulfate (1)\""	0.6486	Rh28192	Study 1	43	BCG
\androstenediol (3beta,17beta) disulfate (1)\""	3.2329	Rh28237	Study 1	27	BCG
\androstenediol (3beta,17beta) disulfate (1)\""	0.795	Rh28241	Study 1	19	RhCMV.MTB.68_1_9Ag
\androstenediol (3beta,17beta) disulfate (1)\""	3.1023	Rh28242	Study 1	52	BCG
\androstenediol (3beta,17beta) disulfate (1)\""	2.0054	Rh28263	Study 1	24	BCG_RhCMV.MTB.68_1_9Ag
\androstenediol (3beta,17beta) disulfate (1)\""	0.6871	Rh28273	Study 1	38	BCG_RhCMV.MTB.68_1_9Ag
\androstenediol (3beta,17beta) disulfate (1)\""	1.5363	Rh28274	Study 1	13	BCG_RhCMV.MTB.68_1_9Ag
\androstenediol (3beta,17beta) disulfate (1)\""	0.9153	Rh28275	Study 1	51	BCG_RhCMV.MTB.68_1_9Ag
\androstenediol (3beta,17beta) disulfate (1)\""	1.0911	Rh28277	Study 1	34	BCG
\androstenediol (3beta,17beta) disulfate (1)\""	0.8436	Rh28402	Study 1	50	BCG_RhCMV.MTB.68_1_9Ag
\androstenediol (3beta,17beta) disulfate (1)\""	0.7784	Rh28536	Study 1	24	RhCMV.MTB.68_1_9Ag
\androstenediol (3beta,17beta) disulfate (1)\""	0.3572	Rh29031	Study 2	41	Unvaccinated
\androstenediol (3beta,17beta) disulfate (1)\""	0.3902	Rh29269	Study 2	48	Unvaccinated
\androstenediol (3beta,17beta) disulfate (1)\""	0.7995	Rh29284	Study 1	64	Unvaccinated
\androstenediol (3beta,17beta) disulfate (1)\""	1.69	Rh29374	Study 2	72	RhCMV.MTB.68_1_9Ag
\androstenediol (3beta,17beta) disulfate (1)\""	0.5192	Rh29384	Study 1	74	Unvaccinated
\androstenediol (3beta,17beta) disulfate (1)\""	2.5903	Rh29582	Study 2	0	RhCMV.MTB.68_1_9Ag
\androstenediol (3beta,17beta) disulfate (1)\""	0.3413	Rh29900	Study 2	23	RhCMV.MTB.68_1.2_9Ag
\androstenediol (3beta,17beta) disulfate (1)\""	0.6785	Rh29904	Study 2	25	RhCMV.MTB.68_1_6Ag
\androstenediol (3beta,17beta) disulfate (1)\""	0.3759	Rh29907	Study 2	0	RhCMV.MTB.68_1_9Ag
\androstenediol (3beta,17beta) disulfate (1)\""	0.5168	Rh29981	Study 2	105	Unvaccinated
\androstenediol (3beta,17beta) disulfate (1)\""	1.623	Rh29998	Study 2	86	Unvaccinated
\androstenediol (3beta,17beta) disulfate (1)\""	1.3919	Rh30014	Study 2	14	RhCMV.MTB.68_1_6Ag
\androstenediol (3beta,17beta) disulfate (1)\""	1.0673	Rh30026	Study 2	0	RhCMV.MTB.68_1_6Ag
\androstenediol (3beta,17beta) disulfate (1)\""	0.1396	Rh30043	Study 2	22	RhCMV.MTB.68_1.2_9Ag
\androstenediol (3beta,17beta) disulfate (1)\""	0.3433	Rh30072	Study 2	53	RhCMV.MTB.68_1.2_9Ag
\androstenediol (3beta,17beta) disulfate (1)\""	0.5196	Rh30106	Study 2	112	Unvaccinated
\androstenediol (3beta,17beta) disulfate (1)\""	2.1633	Rh30109	Study 2	29	Unvaccinated
\androstenediol (3beta,17beta) disulfate (1)\""	2.016	Rh30187	Study 2	87	Unvaccinated
\androstenediol (3beta,17beta) disulfate (1)\""	0.217	Rh30242	Study 2	25	Unvaccinated
\androstenediol (3beta,17beta) disulfate (1)\""	2.3896	Rh30295	Study 2	36	RhCMV.MTB.68_1_9Ag
\androstenediol (3beta,17beta) disulfate (1)\""	0.648	Rh30436	Study 2	69	Unvaccinated
\androstenediol (3beta,17beta) disulfate (1)\""	0.7157	Rh30448	Study 2	3	RhCMV.MTB.68_1_6Ag
\androstenediol (3beta,17beta) disulfate (1)\""	0.4941	Rh30574	Study 2	0	RhCMV.MTB.68_1.2_9Ag
\androstenediol (3beta,17beta) disulfate (1)\""	0.4814	Rh30608	Study 2	0	RhCMV.MTB.68_1_6Ag
\androstenediol (3beta,17beta) disulfate (1)\""	3.0837	Rh30613	Study 2	12	RhCMV.MTB.68_1_9Ag
\androstenediol (3beta,17beta) disulfate (1)\""	1.5437	Rh30617	Study 2	0	RhCMV.MTB.68_1_9Ag
\androstenediol (3beta,17beta) disulfate (1)\""	0.3476	Rh30624	Study 2	6	RhCMV.MTB.68_1_6Ag
\androstenediol (3beta,17beta) disulfate (1)\""	1.1948	Rh30646	Study 2	40	RhCMV.MTB.68_1_6Ag
\androstenediol (3beta,17beta) disulfate (1)\""	0.7539	Rh30652	Study 2	0	RhCMV.MTB.68_1.2_9Ag
\androstenediol (3beta,17beta) disulfate (1)\""	1.4244	Rh30679	Study 2	0	RhCMV.MTB.68_1_9Ag
\androstenediol (3beta,17beta) disulfate (1)\""	0.4024	Rh30684	Study 2	91	RhCMV.MTB.68_1_9Ag
\androstenediol (3beta,17beta) disulfate (1)\""	0.4387	Rh30687	Study 2	42	RhCMV.MTB.68_1.2_9Ag
\androstenediol (3beta,17beta) disulfate (1)\""	0.6675	Rh30690	Study 2	54	RhCMV.MTB.68_1.2_9Ag
\androstenediol (3beta,17beta) disulfate (1)\""	0.2037	Rh30696	Study 2	51	RhCMV.MTB.68_1_6Ag
\androstenediol (3beta,17beta) disulfate (1)\""	0.5607	Rh30705	Study 2	0	RhCMV.MTB.68_1.2_9Ag
\androstenediol (3beta,17beta) disulfate (1)\""	1.0831	Rh30723	Study 2	0	RhCMV.MTB.68_1_6Ag
\androstenediol (3beta,17beta) disulfate (1)\""	0.2533	Rh30744	Study 2	3	RhCMV.MTB.68_1_9Ag
\androstenediol (3beta,17beta) disulfate (1)\""	1.4837	Rh31044	Study 2	25	RhCMV.MTB.68_1.2_9Ag
\androstenediol (3beta,17beta) monosulfate (1)\""	0.2474	Rh26603	Study 1	58	BCG
\androstenediol (3beta,17beta) monosulfate (1)\""	1.2311	Rh27339	Study 1	27	RhCMV.MTB.68_1_9Ag
\androstenediol (3beta,17beta) monosulfate (1)\""	0.1359	Rh27530	Study 1	9	RhCMV.MTB.68_1_9Ag
\androstenediol (3beta,17beta) monosulfate (1)\""	1.7703	Rh27533	Study 1	39	BCG
\androstenediol (3beta,17beta) monosulfate (1)\""	0.1359	Rh27543	Study 1	2	RhCMV.MTB.68_1_9Ag
\androstenediol (3beta,17beta) monosulfate (1)\""	0.1359	Rh27545	Study 1	17	RhCMV.MTB.68_1_9Ag
\androstenediol (3beta,17beta) monosulfate (1)\""	0.9934	Rh27612	Study 1	73	Unvaccinated
\androstenediol (3beta,17beta) monosulfate (1)\""	0.1359	Rh27701	Study 1	38	Unvaccinated
\androstenediol (3beta,17beta) monosulfate (1)\""	0.1359	Rh27755	Study 1	57	Unvaccinated
\androstenediol (3beta,17beta) monosulfate (1)\""	0.1359	Rh27874	Study 1	77	BCG
\androstenediol (3beta,17beta) monosulfate (1)\""	1.4294	Rh28019	Study 1	52	BCG_RhCMV.MTB.68_1_9Ag
\androstenediol (3beta,17beta) monosulfate (1)\""	0.1359	Rh28084	Study 1	39	BCG_RhCMV.MTB.68_1_9Ag
\androstenediol (3beta,17beta) monosulfate (1)\""	4.4285	Rh28114	Study 1	51	RhCMV.MTB.68_1_9Ag
\androstenediol (3beta,17beta) monosulfate (1)\""	1.0238	Rh28164	Study 1	46	Unvaccinated
\androstenediol (3beta,17beta) monosulfate (1)\""	0.6823	Rh28174	Study 1	55	Unvaccinated
\androstenediol (3beta,17beta) monosulfate (1)\""	0.4818	Rh28188	Study 1	126	Unvaccinated
\androstenediol (3beta,17beta) monosulfate (1)\""	0.1359	Rh28192	Study 1	43	BCG
\androstenediol (3beta,17beta) monosulfate (1)\""	1.6198	Rh28237	Study 1	27	BCG
\androstenediol (3beta,17beta) monosulfate (1)\""	0.1359	Rh28241	Study 1	19	RhCMV.MTB.68_1_9Ag
\androstenediol (3beta,17beta) monosulfate (1)\""	1.733	Rh28242	Study 1	52	BCG
\androstenediol (3beta,17beta) monosulfate (1)\""	1.1605	Rh28263	Study 1	24	BCG_RhCMV.MTB.68_1_9Ag
\androstenediol (3beta,17beta) monosulfate (1)\""	0.1359	Rh28273	Study 1	38	BCG_RhCMV.MTB.68_1_9Ag
\androstenediol (3beta,17beta) monosulfate (1)\""	0.1359	Rh28274	Study 1	13	BCG_RhCMV.MTB.68_1_9Ag
\androstenediol (3beta,17beta) monosulfate (1)\""	0.1359	Rh28275	Study 1	51	BCG_RhCMV.MTB.68_1_9Ag
\androstenediol (3beta,17beta) monosulfate (1)\""	0.1359	Rh28277	Study 1	34	BCG
\androstenediol (3beta,17beta) monosulfate (1)\""	0.1359	Rh28402	Study 1	50	BCG_RhCMV.MTB.68_1_9Ag
\androstenediol (3beta,17beta) monosulfate (1)\""	0.1359	Rh28536	Study 1	24	RhCMV.MTB.68_1_9Ag
\androstenediol (3beta,17beta) monosulfate (1)\""	0.1314	Rh29031	Study 2	41	Unvaccinated
\androstenediol (3beta,17beta) monosulfate (1)\""	0.3353	Rh29269	Study 2	48	Unvaccinated
\androstenediol (3beta,17beta) monosulfate (1)\""	0.5451	Rh29284	Study 1	64	Unvaccinated
\androstenediol (3beta,17beta) monosulfate (1)\""	1.9027	Rh29374	Study 2	72	RhCMV.MTB.68_1_9Ag
\androstenediol (3beta,17beta) monosulfate (1)\""	0.1359	Rh29384	Study 1	74	Unvaccinated
\androstenediol (3beta,17beta) monosulfate (1)\""	2.5671	Rh29582	Study 2	0	RhCMV.MTB.68_1_9Ag
\androstenediol (3beta,17beta) monosulfate (1)\""	0.1314	Rh29900	Study 2	23	RhCMV.MTB.68_1.2_9Ag
\androstenediol (3beta,17beta) monosulfate (1)\""	0.4164	Rh29904	Study 2	25	RhCMV.MTB.68_1_6Ag
\androstenediol (3beta,17beta) monosulfate (1)\""	0.3405	Rh29907	Study 2	0	RhCMV.MTB.68_1_9Ag
\androstenediol (3beta,17beta) monosulfate (1)\""	0.2193	Rh29981	Study 2	105	Unvaccinated
\androstenediol (3beta,17beta) monosulfate (1)\""	0.6172	Rh29998	Study 2	86	Unvaccinated
\androstenediol (3beta,17beta) monosulfate (1)\""	1.204	Rh30014	Study 2	14	RhCMV.MTB.68_1_6Ag
\androstenediol (3beta,17beta) monosulfate (1)\""	0.9923	Rh30026	Study 2	0	RhCMV.MTB.68_1_6Ag
\androstenediol (3beta,17beta) monosulfate (1)\""	0.1314	Rh30043	Study 2	22	RhCMV.MTB.68_1.2_9Ag
\androstenediol (3beta,17beta) monosulfate (1)\""	0.508	Rh30072	Study 2	53	RhCMV.MTB.68_1.2_9Ag
\androstenediol (3beta,17beta) monosulfate (1)\""	0.4426	Rh30106	Study 2	112	Unvaccinated
\androstenediol (3beta,17beta) monosulfate (1)\""	1.4856	Rh30109	Study 2	29	Unvaccinated
\androstenediol (3beta,17beta) monosulfate (1)\""	1.4269	Rh30187	Study 2	87	Unvaccinated
\androstenediol (3beta,17beta) monosulfate (1)\""	0.1314	Rh30242	Study 2	25	Unvaccinated
\androstenediol (3beta,17beta) monosulfate (1)\""	1.3066	Rh30295	Study 2	36	RhCMV.MTB.68_1_9Ag
\androstenediol (3beta,17beta) monosulfate (1)\""	0.1819	Rh30436	Study 2	69	Unvaccinated
\androstenediol (3beta,17beta) monosulfate (1)\""	1.0256	Rh30448	Study 2	3	RhCMV.MTB.68_1_6Ag
\androstenediol (3beta,17beta) monosulfate (1)\""	0.3425	Rh30574	Study 2	0	RhCMV.MTB.68_1.2_9Ag
\androstenediol (3beta,17beta) monosulfate (1)\""	0.3973	Rh30608	Study 2	0	RhCMV.MTB.68_1_6Ag
\androstenediol (3beta,17beta) monosulfate (1)\""	2.7489	Rh30613	Study 2	12	RhCMV.MTB.68_1_9Ag
\androstenediol (3beta,17beta) monosulfate (1)\""	1.2859	Rh30617	Study 2	0	RhCMV.MTB.68_1_9Ag
\androstenediol (3beta,17beta) monosulfate (1)\""	0.4087	Rh30624	Study 2	6	RhCMV.MTB.68_1_6Ag
\androstenediol (3beta,17beta) monosulfate (1)\""	0.6994	Rh30646	Study 2	40	RhCMV.MTB.68_1_6Ag
\androstenediol (3beta,17beta) monosulfate (1)\""	1.1483	Rh30652	Study 2	0	RhCMV.MTB.68_1.2_9Ag
\androstenediol (3beta,17beta) monosulfate (1)\""	0.8519	Rh30679	Study 2	0	RhCMV.MTB.68_1_9Ag
\androstenediol (3beta,17beta) monosulfate (1)\""	0.2266	Rh30684	Study 2	91	RhCMV.MTB.68_1_9Ag
\androstenediol (3beta,17beta) monosulfate (1)\""	0.2381	Rh30687	Study 2	42	RhCMV.MTB.68_1.2_9Ag
\androstenediol (3beta,17beta) monosulfate (1)\""	0.5395	Rh30690	Study 2	54	RhCMV.MTB.68_1.2_9Ag
\androstenediol (3beta,17beta) monosulfate (1)\""	0.2913	Rh30696	Study 2	51	RhCMV.MTB.68_1_6Ag
\androstenediol (3beta,17beta) monosulfate (1)\""	1.4287	Rh30705	Study 2	0	RhCMV.MTB.68_1.2_9Ag
\androstenediol (3beta,17beta) monosulfate (1)\""	0.7571	Rh30723	Study 2	0	RhCMV.MTB.68_1_6Ag
\androstenediol (3beta,17beta) monosulfate (1)\""	0.1314	Rh30744	Study 2	3	RhCMV.MTB.68_1_9Ag
\androstenediol (3beta,17beta) monosulfate (1)\""	1.2481	Rh31044	Study 2	25	RhCMV.MTB.68_1.2_9Ag
\bilirubin (E,E)*\""	0.7182	Rh26603	Study 1	58	BCG
\bilirubin (E,E)*\""	0.7536	Rh27339	Study 1	27	RhCMV.MTB.68_1_9Ag
\bilirubin (E,E)*\""	1.7881	Rh27530	Study 1	9	RhCMV.MTB.68_1_9Ag
\bilirubin (E,E)*\""	1.9325	Rh27533	Study 1	39	BCG
\bilirubin (E,E)*\""	0.7597	Rh27543	Study 1	2	RhCMV.MTB.68_1_9Ag
\bilirubin (E,E)*\""	0.9151	Rh27545	Study 1	17	RhCMV.MTB.68_1_9Ag
\bilirubin (E,E)*\""	1.6042	Rh27612	Study 1	73	Unvaccinated
\bilirubin (E,E)*\""	2.0094	Rh27701	Study 1	38	Unvaccinated
\bilirubin (E,E)*\""	1.4512	Rh27755	Study 1	57	Unvaccinated
\bilirubin (E,E)*\""	1.4736	Rh27874	Study 1	77	BCG
\bilirubin (E,E)*\""	0.8088	Rh28019	Study 1	52	BCG_RhCMV.MTB.68_1_9Ag
\bilirubin (E,E)*\""	1.5552	Rh28084	Study 1	39	BCG_RhCMV.MTB.68_1_9Ag
\bilirubin (E,E)*\""	0.5108	Rh28114	Study 1	51	RhCMV.MTB.68_1_9Ag
\bilirubin (E,E)*\""	0.8074	Rh28164	Study 1	46	Unvaccinated
\bilirubin (E,E)*\""	0.6047	Rh28174	Study 1	55	Unvaccinated
\bilirubin (E,E)*\""	0.8026	Rh28188	Study 1	126	Unvaccinated
\bilirubin (E,E)*\""	1.3263	Rh28192	Study 1	43	BCG
\bilirubin (E,E)*\""	1.7771	Rh28237	Study 1	27	BCG
\bilirubin (E,E)*\""	0.3546	Rh28241	Study 1	19	RhCMV.MTB.68_1_9Ag
\bilirubin (E,E)*\""	0.8471	Rh28242	Study 1	52	BCG
\bilirubin (E,E)*\""	0.6723	Rh28263	Study 1	24	BCG_RhCMV.MTB.68_1_9Ag
\bilirubin (E,E)*\""	1.4379	Rh28273	Study 1	38	BCG_RhCMV.MTB.68_1_9Ag
\bilirubin (E,E)*\""	0.5204	Rh28274	Study 1	13	BCG_RhCMV.MTB.68_1_9Ag
\bilirubin (E,E)*\""	1.2643	Rh28275	Study 1	51	BCG_RhCMV.MTB.68_1_9Ag
\bilirubin (E,E)*\""	1.3225	Rh28277	Study 1	34	BCG
\bilirubin (E,E)*\""	0.7627	Rh28402	Study 1	50	BCG_RhCMV.MTB.68_1_9Ag
\bilirubin (E,E)*\""	1.2851	Rh28536	Study 1	24	RhCMV.MTB.68_1_9Ag
\bilirubin (E,E)*\""	1.0062	Rh29031	Study 2	41	Unvaccinated
\bilirubin (E,E)*\""	1.2911	Rh29269	Study 2	48	Unvaccinated
\bilirubin (E,E)*\""	0.961	Rh29284	Study 1	64	Unvaccinated
\bilirubin (E,E)*\""	1.3124	Rh29374	Study 2	72	RhCMV.MTB.68_1_9Ag
\bilirubin (E,E)*\""	0.986	Rh29384	Study 1	74	Unvaccinated
\bilirubin (E,E)*\""	1.6393	Rh29582	Study 2	0	RhCMV.MTB.68_1_9Ag
\bilirubin (E,E)*\""	1.6704	Rh29900	Study 2	23	RhCMV.MTB.68_1.2_9Ag
\bilirubin (E,E)*\""	1.8233	Rh29904	Study 2	25	RhCMV.MTB.68_1_6Ag
\bilirubin (E,E)*\""	1.1482	Rh29907	Study 2	0	RhCMV.MTB.68_1_9Ag
\bilirubin (E,E)*\""	1.0764	Rh29981	Study 2	105	Unvaccinated
\bilirubin (E,E)*\""	0.4896	Rh29998	Study 2	86	Unvaccinated
\bilirubin (E,E)*\""	0.4182	Rh30014	Study 2	14	RhCMV.MTB.68_1_6Ag
\bilirubin (E,E)*\""	1.2435	Rh30026	Study 2	0	RhCMV.MTB.68_1_6Ag
\bilirubin (E,E)*\""	1.0704	Rh30043	Study 2	22	RhCMV.MTB.68_1.2_9Ag
\bilirubin (E,E)*\""	0.4478	Rh30072	Study 2	53	RhCMV.MTB.68_1.2_9Ag
\bilirubin (E,E)*\""	0.8641	Rh30106	Study 2	112	Unvaccinated
\bilirubin (E,E)*\""	1	Rh30109	Study 2	29	Unvaccinated
\bilirubin (E,E)*\""	1.7522	Rh30187	Study 2	87	Unvaccinated
\bilirubin (E,E)*\""	0.9182	Rh30242	Study 2	25	Unvaccinated
\bilirubin (E,E)*\""	1.0562	Rh30295	Study 2	36	RhCMV.MTB.68_1_9Ag
\bilirubin (E,E)*\""	0.6926	Rh30436	Study 2	69	Unvaccinated
\bilirubin (E,E)*\""	1.1129	Rh30448	Study 2	3	RhCMV.MTB.68_1_6Ag
\bilirubin (E,E)*\""	0.9516	Rh30574	Study 2	0	RhCMV.MTB.68_1.2_9Ag
\bilirubin (E,E)*\""	1.0454	Rh30608	Study 2	0	RhCMV.MTB.68_1_6Ag
\bilirubin (E,E)*\""	1.1712	Rh30613	Study 2	12	RhCMV.MTB.68_1_9Ag
\bilirubin (E,E)*\""	0.922	Rh30617	Study 2	0	RhCMV.MTB.68_1_9Ag
\bilirubin (E,E)*\""	1.203	Rh30624	Study 2	6	RhCMV.MTB.68_1_6Ag
\bilirubin (E,E)*\""	1.0575	Rh30646	Study 2	40	RhCMV.MTB.68_1_6Ag
\bilirubin (E,E)*\""	1.1734	Rh30652	Study 2	0	RhCMV.MTB.68_1.2_9Ag
\bilirubin (E,E)*\""	1.6285	Rh30679	Study 2	0	RhCMV.MTB.68_1_9Ag
\bilirubin (E,E)*\""	0.8138	Rh30684	Study 2	91	RhCMV.MTB.68_1_9Ag
\bilirubin (E,E)*\""	0.5423	Rh30687	Study 2	42	RhCMV.MTB.68_1.2_9Ag
\bilirubin (E,E)*\""	0.6587	Rh30690	Study 2	54	RhCMV.MTB.68_1.2_9Ag
\bilirubin (E,E)*\""	0.7277	Rh30696	Study 2	51	RhCMV.MTB.68_1_6Ag
\bilirubin (E,E)*\""	1.3593	Rh30705	Study 2	0	RhCMV.MTB.68_1.2_9Ag
\bilirubin (E,E)*\""	1.4427	Rh30723	Study 2	0	RhCMV.MTB.68_1_6Ag
\bilirubin (E,E)*\""	1.7606	Rh30744	Study 2	3	RhCMV.MTB.68_1_9Ag
\bilirubin (E,E)*\""	1.349	Rh31044	Study 2	25	RhCMV.MTB.68_1.2_9Ag
\bilirubin (Z,Z)\""	0.3963	Rh26603	Study 1	58	BCG
\bilirubin (Z,Z)\""	0.493	Rh27339	Study 1	27	RhCMV.MTB.68_1_9Ag
\bilirubin (Z,Z)\""	2.0319	Rh27530	Study 1	9	RhCMV.MTB.68_1_9Ag
\bilirubin (Z,Z)\""	1.3916	Rh27533	Study 1	39	BCG
\bilirubin (Z,Z)\""	0.9289	Rh27543	Study 1	2	RhCMV.MTB.68_1_9Ag
\bilirubin (Z,Z)\""	1.6	Rh27545	Study 1	17	RhCMV.MTB.68_1_9Ag
\bilirubin (Z,Z)\""	0.9087	Rh27612	Study 1	73	Unvaccinated
\bilirubin (Z,Z)\""	1.8573	Rh27701	Study 1	38	Unvaccinated
\bilirubin (Z,Z)\""	1.1875	Rh27755	Study 1	57	Unvaccinated
\bilirubin (Z,Z)\""	1.758	Rh27874	Study 1	77	BCG
\bilirubin (Z,Z)\""	0.6483	Rh28019	Study 1	52	BCG_RhCMV.MTB.68_1_9Ag
\bilirubin (Z,Z)\""	1.3799	Rh28084	Study 1	39	BCG_RhCMV.MTB.68_1_9Ag
\bilirubin (Z,Z)\""	0.6486	Rh28114	Study 1	51	RhCMV.MTB.68_1_9Ag
\bilirubin (Z,Z)\""	0.6149	Rh28164	Study 1	46	Unvaccinated
\bilirubin (Z,Z)\""	0.3732	Rh28174	Study 1	55	Unvaccinated
\bilirubin (Z,Z)\""	0.618	Rh28188	Study 1	126	Unvaccinated
\bilirubin (Z,Z)\""	0.9599	Rh28192	Study 1	43	BCG
\bilirubin (Z,Z)\""	1.0965	Rh28237	Study 1	27	BCG
\bilirubin (Z,Z)\""	0.6624	Rh28241	Study 1	19	RhCMV.MTB.68_1_9Ag
\bilirubin (Z,Z)\""	1.0122	Rh28242	Study 1	52	BCG
\bilirubin (Z,Z)\""	1.0759	Rh28263	Study 1	24	BCG_RhCMV.MTB.68_1_9Ag
\bilirubin (Z,Z)\""	1.0591	Rh28273	Study 1	38	BCG_RhCMV.MTB.68_1_9Ag
\bilirubin (Z,Z)\""	0.8646	Rh28274	Study 1	13	BCG_RhCMV.MTB.68_1_9Ag
\bilirubin (Z,Z)\""	1.5672	Rh28275	Study 1	51	BCG_RhCMV.MTB.68_1_9Ag
\bilirubin (Z,Z)\""	1.1639	Rh28277	Study 1	34	BCG
\bilirubin (Z,Z)\""	0.7009	Rh28402	Study 1	50	BCG_RhCMV.MTB.68_1_9Ag
\bilirubin (Z,Z)\""	1.2278	Rh28536	Study 1	24	RhCMV.MTB.68_1_9Ag
\bilirubin (Z,Z)\""	0.7394	Rh29031	Study 2	41	Unvaccinated
\bilirubin (Z,Z)\""	0.8964	Rh29269	Study 2	48	Unvaccinated
\bilirubin (Z,Z)\""	1.0809	Rh29284	Study 1	64	Unvaccinated
\bilirubin (Z,Z)\""	1.0914	Rh29374	Study 2	72	RhCMV.MTB.68_1_9Ag
\bilirubin (Z,Z)\""	0.9708	Rh29384	Study 1	74	Unvaccinated
\bilirubin (Z,Z)\""	1.5239	Rh29582	Study 2	0	RhCMV.MTB.68_1_9Ag
\bilirubin (Z,Z)\""	1.3516	Rh29900	Study 2	23	RhCMV.MTB.68_1.2_9Ag
\bilirubin (Z,Z)\""	1.6815	Rh29904	Study 2	25	RhCMV.MTB.68_1_6Ag
\bilirubin (Z,Z)\""	0.8939	Rh29907	Study 2	0	RhCMV.MTB.68_1_9Ag
\bilirubin (Z,Z)\""	0.9666	Rh29981	Study 2	105	Unvaccinated
\bilirubin (Z,Z)\""	0.4709	Rh29998	Study 2	86	Unvaccinated
\bilirubin (Z,Z)\""	0.4663	Rh30014	Study 2	14	RhCMV.MTB.68_1_6Ag
\bilirubin (Z,Z)\""	1	Rh30026	Study 2	0	RhCMV.MTB.68_1_6Ag
\bilirubin (Z,Z)\""	0.7985	Rh30043	Study 2	22	RhCMV.MTB.68_1.2_9Ag
\bilirubin (Z,Z)\""	0.6284	Rh30072	Study 2	53	RhCMV.MTB.68_1.2_9Ag
\bilirubin (Z,Z)\""	0.9346	Rh30106	Study 2	112	Unvaccinated
\bilirubin (Z,Z)\""	1.9559	Rh30109	Study 2	29	Unvaccinated
\bilirubin (Z,Z)\""	2.4002	Rh30187	Study 2	87	Unvaccinated
\bilirubin (Z,Z)\""	1.6199	Rh30242	Study 2	25	Unvaccinated
\bilirubin (Z,Z)\""	1.0802	Rh30295	Study 2	36	RhCMV.MTB.68_1_9Ag
\bilirubin (Z,Z)\""	1.3589	Rh30436	Study 2	69	Unvaccinated
\bilirubin (Z,Z)\""	0.9708	Rh30448	Study 2	3	RhCMV.MTB.68_1_6Ag
\bilirubin (Z,Z)\""	1.0198	Rh30574	Study 2	0	RhCMV.MTB.68_1.2_9Ag
\bilirubin (Z,Z)\""	0.9327	Rh30608	Study 2	0	RhCMV.MTB.68_1_6Ag
\bilirubin (Z,Z)\""	0.9696	Rh30613	Study 2	12	RhCMV.MTB.68_1_9Ag
\bilirubin (Z,Z)\""	1.0923	Rh30617	Study 2	0	RhCMV.MTB.68_1_9Ag
\bilirubin (Z,Z)\""	1.6646	Rh30624	Study 2	6	RhCMV.MTB.68_1_6Ag
\bilirubin (Z,Z)\""	1.5054	Rh30646	Study 2	40	RhCMV.MTB.68_1_6Ag
\bilirubin (Z,Z)\""	2.3223	Rh30652	Study 2	0	RhCMV.MTB.68_1.2_9Ag
\bilirubin (Z,Z)\""	1.5366	Rh30679	Study 2	0	RhCMV.MTB.68_1_9Ag
\bilirubin (Z,Z)\""	0.5819	Rh30684	Study 2	91	RhCMV.MTB.68_1_9Ag
\bilirubin (Z,Z)\""	0.5298	Rh30687	Study 2	42	RhCMV.MTB.68_1.2_9Ag
\bilirubin (Z,Z)\""	1.0954	Rh30690	Study 2	54	RhCMV.MTB.68_1.2_9Ag
\bilirubin (Z,Z)\""	0.7341	Rh30696	Study 2	51	RhCMV.MTB.68_1_6Ag
\bilirubin (Z,Z)\""	1.2361	Rh30705	Study 2	0	RhCMV.MTB.68_1.2_9Ag
\bilirubin (Z,Z)\""	1.5489	Rh30723	Study 2	0	RhCMV.MTB.68_1_6Ag
\bilirubin (Z,Z)\""	1.8647	Rh30744	Study 2	3	RhCMV.MTB.68_1_9Ag
\bilirubin (Z,Z)\""	2.1069	Rh31044	Study 2	25	RhCMV.MTB.68_1.2_9Ag
\ceramide (d18:1/17:0, d17:1/18:0)*\""	1.989	Rh26603	Study 1	58	BCG
\ceramide (d18:1/17:0, d17:1/18:0)*\""	0.9422	Rh27339	Study 1	27	RhCMV.MTB.68_1_9Ag
\ceramide (d18:1/17:0, d17:1/18:0)*\""	1.2273	Rh27530	Study 1	9	RhCMV.MTB.68_1_9Ag
\ceramide (d18:1/17:0, d17:1/18:0)*\""	2.2613	Rh27533	Study 1	39	BCG
\ceramide (d18:1/17:0, d17:1/18:0)*\""	0.4834	Rh27543	Study 1	2	RhCMV.MTB.68_1_9Ag
\ceramide (d18:1/17:0, d17:1/18:0)*\""	0.9362	Rh27545	Study 1	17	RhCMV.MTB.68_1_9Ag
\ceramide (d18:1/17:0, d17:1/18:0)*\""	1.2487	Rh27612	Study 1	73	Unvaccinated
\ceramide (d18:1/17:0, d17:1/18:0)*\""	0.7214	Rh27701	Study 1	38	Unvaccinated
\ceramide (d18:1/17:0, d17:1/18:0)*\""	2.503	Rh27755	Study 1	57	Unvaccinated
\ceramide (d18:1/17:0, d17:1/18:0)*\""	1.801	Rh27874	Study 1	77	BCG
\ceramide (d18:1/17:0, d17:1/18:0)*\""	1	Rh28019	Study 1	52	BCG_RhCMV.MTB.68_1_9Ag
\ceramide (d18:1/17:0, d17:1/18:0)*\""	0.4834	Rh28084	Study 1	39	BCG_RhCMV.MTB.68_1_9Ag
\ceramide (d18:1/17:0, d17:1/18:0)*\""	0.4834	Rh28114	Study 1	51	RhCMV.MTB.68_1_9Ag
\ceramide (d18:1/17:0, d17:1/18:0)*\""	1.9522	Rh28164	Study 1	46	Unvaccinated
\ceramide (d18:1/17:0, d17:1/18:0)*\""	2.9507	Rh28174	Study 1	55	Unvaccinated
\ceramide (d18:1/17:0, d17:1/18:0)*\""	1.8239	Rh28188	Study 1	126	Unvaccinated
\ceramide (d18:1/17:0, d17:1/18:0)*\""	2.5702	Rh28192	Study 1	43	BCG
\ceramide (d18:1/17:0, d17:1/18:0)*\""	2.0279	Rh28237	Study 1	27	BCG
\ceramide (d18:1/17:0, d17:1/18:0)*\""	1.0685	Rh28241	Study 1	19	RhCMV.MTB.68_1_9Ag
\ceramide (d18:1/17:0, d17:1/18:0)*\""	2.2395	Rh28242	Study 1	52	BCG
\ceramide (d18:1/17:0, d17:1/18:0)*\""	0.9231	Rh28263	Study 1	24	BCG_RhCMV.MTB.68_1_9Ag
\ceramide (d18:1/17:0, d17:1/18:0)*\""	0.4834	Rh28273	Study 1	38	BCG_RhCMV.MTB.68_1_9Ag
\ceramide (d18:1/17:0, d17:1/18:0)*\""	0.7162	Rh28274	Study 1	13	BCG_RhCMV.MTB.68_1_9Ag
\ceramide (d18:1/17:0, d17:1/18:0)*\""	0.7574	Rh28275	Study 1	51	BCG_RhCMV.MTB.68_1_9Ag
\ceramide (d18:1/17:0, d17:1/18:0)*\""	0.7178	Rh28277	Study 1	34	BCG
\ceramide (d18:1/17:0, d17:1/18:0)*\""	1.4917	Rh28402	Study 1	50	BCG_RhCMV.MTB.68_1_9Ag
\ceramide (d18:1/17:0, d17:1/18:0)*\""	1.9442	Rh28536	Study 1	24	RhCMV.MTB.68_1_9Ag
\ceramide (d18:1/17:0, d17:1/18:0)*\""	1.3346	Rh29031	Study 2	41	Unvaccinated
\ceramide (d18:1/17:0, d17:1/18:0)*\""	2.0786	Rh29269	Study 2	48	Unvaccinated
\ceramide (d18:1/17:0, d17:1/18:0)*\""	3.0097	Rh29284	Study 1	64	Unvaccinated
\ceramide (d18:1/17:0, d17:1/18:0)*\""	1.522	Rh29374	Study 2	72	RhCMV.MTB.68_1_9Ag
\ceramide (d18:1/17:0, d17:1/18:0)*\""	0.676	Rh29384	Study 1	74	Unvaccinated
\ceramide (d18:1/17:0, d17:1/18:0)*\""	1.4063	Rh29582	Study 2	0	RhCMV.MTB.68_1_9Ag
\ceramide (d18:1/17:0, d17:1/18:0)*\""	1.8028	Rh29900	Study 2	23	RhCMV.MTB.68_1.2_9Ag
\ceramide (d18:1/17:0, d17:1/18:0)*\""	1.0478	Rh29904	Study 2	25	RhCMV.MTB.68_1_6Ag
\ceramide (d18:1/17:0, d17:1/18:0)*\""	0.6753	Rh29907	Study 2	0	RhCMV.MTB.68_1_9Ag
\ceramide (d18:1/17:0, d17:1/18:0)*\""	0.8471	Rh29981	Study 2	105	Unvaccinated
\ceramide (d18:1/17:0, d17:1/18:0)*\""	1.0173	Rh29998	Study 2	86	Unvaccinated
\ceramide (d18:1/17:0, d17:1/18:0)*\""	1.6985	Rh30014	Study 2	14	RhCMV.MTB.68_1_6Ag
\ceramide (d18:1/17:0, d17:1/18:0)*\""	2.0878	Rh30026	Study 2	0	RhCMV.MTB.68_1_6Ag
\ceramide (d18:1/17:0, d17:1/18:0)*\""	1.1697	Rh30043	Study 2	22	RhCMV.MTB.68_1.2_9Ag
\ceramide (d18:1/17:0, d17:1/18:0)*\""	0.6387	Rh30072	Study 2	53	RhCMV.MTB.68_1.2_9Ag
\ceramide (d18:1/17:0, d17:1/18:0)*\""	0.9881	Rh30106	Study 2	112	Unvaccinated
\ceramide (d18:1/17:0, d17:1/18:0)*\""	0.3564	Rh30109	Study 2	29	Unvaccinated
\ceramide (d18:1/17:0, d17:1/18:0)*\""	1.246	Rh30187	Study 2	87	Unvaccinated
\ceramide (d18:1/17:0, d17:1/18:0)*\""	0.5978	Rh30242	Study 2	25	Unvaccinated
\ceramide (d18:1/17:0, d17:1/18:0)*\""	1.3384	Rh30295	Study 2	36	RhCMV.MTB.68_1_9Ag
\ceramide (d18:1/17:0, d17:1/18:0)*\""	1.1969	Rh30436	Study 2	69	Unvaccinated
\ceramide (d18:1/17:0, d17:1/18:0)*\""	0.5386	Rh30448	Study 2	3	RhCMV.MTB.68_1_6Ag
\ceramide (d18:1/17:0, d17:1/18:0)*\""	0.9574	Rh30574	Study 2	0	RhCMV.MTB.68_1.2_9Ag
\ceramide (d18:1/17:0, d17:1/18:0)*\""	0.992	Rh30608	Study 2	0	RhCMV.MTB.68_1_6Ag
\ceramide (d18:1/17:0, d17:1/18:0)*\""	1.0644	Rh30613	Study 2	12	RhCMV.MTB.68_1_9Ag
\ceramide (d18:1/17:0, d17:1/18:0)*\""	1.0557	Rh30617	Study 2	0	RhCMV.MTB.68_1_9Ag
\ceramide (d18:1/17:0, d17:1/18:0)*\""	0.4451	Rh30624	Study 2	6	RhCMV.MTB.68_1_6Ag
\ceramide (d18:1/17:0, d17:1/18:0)*\""	0.5316	Rh30646	Study 2	40	RhCMV.MTB.68_1_6Ag
\ceramide (d18:1/17:0, d17:1/18:0)*\""	1.2855	Rh30652	Study 2	0	RhCMV.MTB.68_1.2_9Ag
\ceramide (d18:1/17:0, d17:1/18:0)*\""	0.8202	Rh30679	Study 2	0	RhCMV.MTB.68_1_9Ag
\ceramide (d18:1/17:0, d17:1/18:0)*\""	1.0103	Rh30684	Study 2	91	RhCMV.MTB.68_1_9Ag
\ceramide (d18:1/17:0, d17:1/18:0)*\""	0.7833	Rh30687	Study 2	42	RhCMV.MTB.68_1.2_9Ag
\ceramide (d18:1/17:0, d17:1/18:0)*\""	0.7685	Rh30690	Study 2	54	RhCMV.MTB.68_1.2_9Ag
\ceramide (d18:1/17:0, d17:1/18:0)*\""	1.3652	Rh30696	Study 2	51	RhCMV.MTB.68_1_6Ag
\ceramide (d18:1/17:0, d17:1/18:0)*\""	1	Rh30705	Study 2	0	RhCMV.MTB.68_1.2_9Ag
\ceramide (d18:1/17:0, d17:1/18:0)*\""	0.861	Rh30723	Study 2	0	RhCMV.MTB.68_1_6Ag
\ceramide (d18:1/17:0, d17:1/18:0)*\""	1.3692	Rh30744	Study 2	3	RhCMV.MTB.68_1_9Ag
\ceramide (d18:1/17:0, d17:1/18:0)*\""	1.3825	Rh31044	Study 2	25	RhCMV.MTB.68_1.2_9Ag
\ceramide (d18:1/20:0, d16:1/22:0, d20:1/18:0)*\""	1.4604	Rh26603	Study 1	58	BCG
\ceramide (d18:1/20:0, d16:1/22:0, d20:1/18:0)*\""	1.3476	Rh27339	Study 1	27	RhCMV.MTB.68_1_9Ag
\ceramide (d18:1/20:0, d16:1/22:0, d20:1/18:0)*\""	1.517	Rh27530	Study 1	9	RhCMV.MTB.68_1_9Ag
\ceramide (d18:1/20:0, d16:1/22:0, d20:1/18:0)*\""	1.4108	Rh27533	Study 1	39	BCG
\ceramide (d18:1/20:0, d16:1/22:0, d20:1/18:0)*\""	0.6529	Rh27543	Study 1	2	RhCMV.MTB.68_1_9Ag
\ceramide (d18:1/20:0, d16:1/22:0, d20:1/18:0)*\""	1.196	Rh27545	Study 1	17	RhCMV.MTB.68_1_9Ag
\ceramide (d18:1/20:0, d16:1/22:0, d20:1/18:0)*\""	1.1898	Rh27612	Study 1	73	Unvaccinated
\ceramide (d18:1/20:0, d16:1/22:0, d20:1/18:0)*\""	1.1875	Rh27701	Study 1	38	Unvaccinated
\ceramide (d18:1/20:0, d16:1/22:0, d20:1/18:0)*\""	1.7133	Rh27755	Study 1	57	Unvaccinated
\ceramide (d18:1/20:0, d16:1/22:0, d20:1/18:0)*\""	1.1976	Rh27874	Study 1	77	BCG
\ceramide (d18:1/20:0, d16:1/22:0, d20:1/18:0)*\""	0.652	Rh28019	Study 1	52	BCG_RhCMV.MTB.68_1_9Ag
\ceramide (d18:1/20:0, d16:1/22:0, d20:1/18:0)*\""	0.742	Rh28084	Study 1	39	BCG_RhCMV.MTB.68_1_9Ag
\ceramide (d18:1/20:0, d16:1/22:0, d20:1/18:0)*\""	0.6293	Rh28114	Study 1	51	RhCMV.MTB.68_1_9Ag
\ceramide (d18:1/20:0, d16:1/22:0, d20:1/18:0)*\""	1.9175	Rh28164	Study 1	46	Unvaccinated
\ceramide (d18:1/20:0, d16:1/22:0, d20:1/18:0)*\""	1.638	Rh28174	Study 1	55	Unvaccinated
\ceramide (d18:1/20:0, d16:1/22:0, d20:1/18:0)*\""	1.6878	Rh28188	Study 1	126	Unvaccinated
\ceramide (d18:1/20:0, d16:1/22:0, d20:1/18:0)*\""	2.0369	Rh28192	Study 1	43	BCG
\ceramide (d18:1/20:0, d16:1/22:0, d20:1/18:0)*\""	2.0908	Rh28237	Study 1	27	BCG
\ceramide (d18:1/20:0, d16:1/22:0, d20:1/18:0)*\""	1.4105	Rh28241	Study 1	19	RhCMV.MTB.68_1_9Ag
\ceramide (d18:1/20:0, d16:1/22:0, d20:1/18:0)*\""	1.5927	Rh28242	Study 1	52	BCG
\ceramide (d18:1/20:0, d16:1/22:0, d20:1/18:0)*\""	1.2466	Rh28263	Study 1	24	BCG_RhCMV.MTB.68_1_9Ag
\ceramide (d18:1/20:0, d16:1/22:0, d20:1/18:0)*\""	0.6365	Rh28273	Study 1	38	BCG_RhCMV.MTB.68_1_9Ag
\ceramide (d18:1/20:0, d16:1/22:0, d20:1/18:0)*\""	1.2471	Rh28274	Study 1	13	BCG_RhCMV.MTB.68_1_9Ag
\ceramide (d18:1/20:0, d16:1/22:0, d20:1/18:0)*\""	1.1577	Rh28275	Study 1	51	BCG_RhCMV.MTB.68_1_9Ag
\ceramide (d18:1/20:0, d16:1/22:0, d20:1/18:0)*\""	1.0611	Rh28277	Study 1	34	BCG
\ceramide (d18:1/20:0, d16:1/22:0, d20:1/18:0)*\""	1.7585	Rh28402	Study 1	50	BCG_RhCMV.MTB.68_1_9Ag
\ceramide (d18:1/20:0, d16:1/22:0, d20:1/18:0)*\""	1.8871	Rh28536	Study 1	24	RhCMV.MTB.68_1_9Ag
\ceramide (d18:1/20:0, d16:1/22:0, d20:1/18:0)*\""	1.2801	Rh29031	Study 2	41	Unvaccinated
\ceramide (d18:1/20:0, d16:1/22:0, d20:1/18:0)*\""	1.321	Rh29269	Study 2	48	Unvaccinated
\ceramide (d18:1/20:0, d16:1/22:0, d20:1/18:0)*\""	2.4901	Rh29284	Study 1	64	Unvaccinated
\ceramide (d18:1/20:0, d16:1/22:0, d20:1/18:0)*\""	1.4587	Rh29374	Study 2	72	RhCMV.MTB.68_1_9Ag
\ceramide (d18:1/20:0, d16:1/22:0, d20:1/18:0)*\""	1.6853	Rh29384	Study 1	74	Unvaccinated
\ceramide (d18:1/20:0, d16:1/22:0, d20:1/18:0)*\""	0.0835	Rh29582	Study 2	0	RhCMV.MTB.68_1_9Ag
\ceramide (d18:1/20:0, d16:1/22:0, d20:1/18:0)*\""	1.3326	Rh29900	Study 2	23	RhCMV.MTB.68_1.2_9Ag
\ceramide (d18:1/20:0, d16:1/22:0, d20:1/18:0)*\""	0.8048	Rh29904	Study 2	25	RhCMV.MTB.68_1_6Ag
\ceramide (d18:1/20:0, d16:1/22:0, d20:1/18:0)*\""	0.7334	Rh29907	Study 2	0	RhCMV.MTB.68_1_9Ag
\ceramide (d18:1/20:0, d16:1/22:0, d20:1/18:0)*\""	0.0835	Rh29981	Study 2	105	Unvaccinated
\ceramide (d18:1/20:0, d16:1/22:0, d20:1/18:0)*\""	0.0835	Rh29998	Study 2	86	Unvaccinated
\ceramide (d18:1/20:0, d16:1/22:0, d20:1/18:0)*\""	1.6024	Rh30014	Study 2	14	RhCMV.MTB.68_1_6Ag
\ceramide (d18:1/20:0, d16:1/22:0, d20:1/18:0)*\""	0.0835	Rh30026	Study 2	0	RhCMV.MTB.68_1_6Ag
\ceramide (d18:1/20:0, d16:1/22:0, d20:1/18:0)*\""	0.905	Rh30043	Study 2	22	RhCMV.MTB.68_1.2_9Ag
\ceramide (d18:1/20:0, d16:1/22:0, d20:1/18:0)*\""	0.6739	Rh30072	Study 2	53	RhCMV.MTB.68_1.2_9Ag
\ceramide (d18:1/20:0, d16:1/22:0, d20:1/18:0)*\""	0.9657	Rh30106	Study 2	112	Unvaccinated
\ceramide (d18:1/20:0, d16:1/22:0, d20:1/18:0)*\""	0.0835	Rh30109	Study 2	29	Unvaccinated
\ceramide (d18:1/20:0, d16:1/22:0, d20:1/18:0)*\""	0.4493	Rh30187	Study 2	87	Unvaccinated
\ceramide (d18:1/20:0, d16:1/22:0, d20:1/18:0)*\""	0.5348	Rh30242	Study 2	25	Unvaccinated
\ceramide (d18:1/20:0, d16:1/22:0, d20:1/18:0)*\""	0.0835	Rh30295	Study 2	36	RhCMV.MTB.68_1_9Ag
\ceramide (d18:1/20:0, d16:1/22:0, d20:1/18:0)*\""	1.2089	Rh30436	Study 2	69	Unvaccinated
\ceramide (d18:1/20:0, d16:1/22:0, d20:1/18:0)*\""	0.6357	Rh30448	Study 2	3	RhCMV.MTB.68_1_6Ag
\ceramide (d18:1/20:0, d16:1/22:0, d20:1/18:0)*\""	0.0835	Rh30574	Study 2	0	RhCMV.MTB.68_1.2_9Ag
\ceramide (d18:1/20:0, d16:1/22:0, d20:1/18:0)*\""	0.0835	Rh30608	Study 2	0	RhCMV.MTB.68_1_6Ag
\ceramide (d18:1/20:0, d16:1/22:0, d20:1/18:0)*\""	0.9471	Rh30613	Study 2	12	RhCMV.MTB.68_1_9Ag
\ceramide (d18:1/20:0, d16:1/22:0, d20:1/18:0)*\""	0.0835	Rh30617	Study 2	0	RhCMV.MTB.68_1_9Ag
\ceramide (d18:1/20:0, d16:1/22:0, d20:1/18:0)*\""	0.5221	Rh30624	Study 2	6	RhCMV.MTB.68_1_6Ag
\ceramide (d18:1/20:0, d16:1/22:0, d20:1/18:0)*\""	0.0835	Rh30646	Study 2	40	RhCMV.MTB.68_1_6Ag
\ceramide (d18:1/20:0, d16:1/22:0, d20:1/18:0)*\""	1.1531	Rh30652	Study 2	0	RhCMV.MTB.68_1.2_9Ag
\ceramide (d18:1/20:0, d16:1/22:0, d20:1/18:0)*\""	1.1644	Rh30679	Study 2	0	RhCMV.MTB.68_1_9Ag
\ceramide (d18:1/20:0, d16:1/22:0, d20:1/18:0)*\""	0.0835	Rh30684	Study 2	91	RhCMV.MTB.68_1_9Ag
\ceramide (d18:1/20:0, d16:1/22:0, d20:1/18:0)*\""	0.9549	Rh30687	Study 2	42	RhCMV.MTB.68_1.2_9Ag
\ceramide (d18:1/20:0, d16:1/22:0, d20:1/18:0)*\""	0.7788	Rh30690	Study 2	54	RhCMV.MTB.68_1.2_9Ag
\ceramide (d18:1/20:0, d16:1/22:0, d20:1/18:0)*\""	0.0835	Rh30696	Study 2	51	RhCMV.MTB.68_1_6Ag
\ceramide (d18:1/20:0, d16:1/22:0, d20:1/18:0)*\""	1.0345	Rh30705	Study 2	0	RhCMV.MTB.68_1.2_9Ag
\ceramide (d18:1/20:0, d16:1/22:0, d20:1/18:0)*\""	0.0835	Rh30723	Study 2	0	RhCMV.MTB.68_1_6Ag
\ceramide (d18:1/20:0, d16:1/22:0, d20:1/18:0)*\""	0.0835	Rh30744	Study 2	3	RhCMV.MTB.68_1_9Ag
\ceramide (d18:1/20:0, d16:1/22:0, d20:1/18:0)*\""	1.5916	Rh31044	Study 2	25	RhCMV.MTB.68_1.2_9Ag
\cys-gly, oxidized\""	0.3947	Rh26603	Study 1	58	BCG
\cys-gly, oxidized\""	0.816	Rh27339	Study 1	27	RhCMV.MTB.68_1_9Ag
\cys-gly, oxidized\""	0.8367	Rh27530	Study 1	9	RhCMV.MTB.68_1_9Ag
\cys-gly, oxidized\""	0.7065	Rh27533	Study 1	39	BCG
\cys-gly, oxidized\""	1.835	Rh27543	Study 1	2	RhCMV.MTB.68_1_9Ag
\cys-gly, oxidized\""	1.4056	Rh27545	Study 1	17	RhCMV.MTB.68_1_9Ag
\cys-gly, oxidized\""	0.9028	Rh27612	Study 1	73	Unvaccinated
\cys-gly, oxidized\""	1.8466	Rh27701	Study 1	38	Unvaccinated
\cys-gly, oxidized\""	1.0148	Rh27755	Study 1	57	Unvaccinated
\cys-gly, oxidized\""	0.7371	Rh27874	Study 1	77	BCG
\cys-gly, oxidized\""	0.7836	Rh28019	Study 1	52	BCG_RhCMV.MTB.68_1_9Ag
\cys-gly, oxidized\""	0.3466	Rh28084	Study 1	39	BCG_RhCMV.MTB.68_1_9Ag
\cys-gly, oxidized\""	1.2382	Rh28114	Study 1	51	RhCMV.MTB.68_1_9Ag
\cys-gly, oxidized\""	0.4626	Rh28164	Study 1	46	Unvaccinated
\cys-gly, oxidized\""	0.4507	Rh28174	Study 1	55	Unvaccinated
\cys-gly, oxidized\""	0.6457	Rh28188	Study 1	126	Unvaccinated
\cys-gly, oxidized\""	0.6333	Rh28192	Study 1	43	BCG
\cys-gly, oxidized\""	0.9009	Rh28237	Study 1	27	BCG
\cys-gly, oxidized\""	1.174	Rh28241	Study 1	19	RhCMV.MTB.68_1_9Ag
\cys-gly, oxidized\""	0.9205	Rh28242	Study 1	52	BCG
\cys-gly, oxidized\""	0.5768	Rh28263	Study 1	24	BCG_RhCMV.MTB.68_1_9Ag
\cys-gly, oxidized\""	1.1464	Rh28273	Study 1	38	BCG_RhCMV.MTB.68_1_9Ag
\cys-gly, oxidized\""	3.2878	Rh28274	Study 1	13	BCG_RhCMV.MTB.68_1_9Ag
\cys-gly, oxidized\""	3.4821	Rh28275	Study 1	51	BCG_RhCMV.MTB.68_1_9Ag
\cys-gly, oxidized\""	1.1371	Rh28277	Study 1	34	BCG
\cys-gly, oxidized\""	1.2164	Rh28402	Study 1	50	BCG_RhCMV.MTB.68_1_9Ag
\cys-gly, oxidized\""	0.7539	Rh28536	Study 1	24	RhCMV.MTB.68_1_9Ag
\cys-gly, oxidized\""	1.2017	Rh29031	Study 2	41	Unvaccinated
\cys-gly, oxidized\""	1.3519	Rh29269	Study 2	48	Unvaccinated
\cys-gly, oxidized\""	1.2268	Rh29284	Study 1	64	Unvaccinated
\cys-gly, oxidized\""	1.217	Rh29374	Study 2	72	RhCMV.MTB.68_1_9Ag
\cys-gly, oxidized\""	1.075	Rh29384	Study 1	74	Unvaccinated
\cys-gly, oxidized\""	0.878	Rh29582	Study 2	0	RhCMV.MTB.68_1_9Ag
\cys-gly, oxidized\""	1.4559	Rh29900	Study 2	23	RhCMV.MTB.68_1.2_9Ag
\cys-gly, oxidized\""	1.6575	Rh29904	Study 2	25	RhCMV.MTB.68_1_6Ag
\cys-gly, oxidized\""	1.643	Rh29907	Study 2	0	RhCMV.MTB.68_1_9Ag
\cys-gly, oxidized\""	0.8006	Rh29981	Study 2	105	Unvaccinated
\cys-gly, oxidized\""	1.2887	Rh29998	Study 2	86	Unvaccinated
\cys-gly, oxidized\""	1.8805	Rh30014	Study 2	14	RhCMV.MTB.68_1_6Ag
\cys-gly, oxidized\""	1.0697	Rh30026	Study 2	0	RhCMV.MTB.68_1_6Ag
\cys-gly, oxidized\""	0.757	Rh30043	Study 2	22	RhCMV.MTB.68_1.2_9Ag
\cys-gly, oxidized\""	2.0173	Rh30072	Study 2	53	RhCMV.MTB.68_1.2_9Ag
\cys-gly, oxidized\""	0.7972	Rh30106	Study 2	112	Unvaccinated
\cys-gly, oxidized\""	1.1475	Rh30109	Study 2	29	Unvaccinated
\cys-gly, oxidized\""	1.6107	Rh30187	Study 2	87	Unvaccinated
\cys-gly, oxidized\""	0.8704	Rh30242	Study 2	25	Unvaccinated
\cys-gly, oxidized\""	0.896	Rh30295	Study 2	36	RhCMV.MTB.68_1_9Ag
\cys-gly, oxidized\""	1.1623	Rh30436	Study 2	69	Unvaccinated
\cys-gly, oxidized\""	0.8713	Rh30448	Study 2	3	RhCMV.MTB.68_1_6Ag
\cys-gly, oxidized\""	1.0593	Rh30574	Study 2	0	RhCMV.MTB.68_1.2_9Ag
\cys-gly, oxidized\""	1.5497	Rh30608	Study 2	0	RhCMV.MTB.68_1_6Ag
\cys-gly, oxidized\""	1.0849	Rh30613	Study 2	12	RhCMV.MTB.68_1_9Ag
\cys-gly, oxidized\""	1.6797	Rh30617	Study 2	0	RhCMV.MTB.68_1_9Ag
\cys-gly, oxidized\""	1.3959	Rh30624	Study 2	6	RhCMV.MTB.68_1_6Ag
\cys-gly, oxidized\""	1.1575	Rh30646	Study 2	40	RhCMV.MTB.68_1_6Ag
\cys-gly, oxidized\""	2.0996	Rh30652	Study 2	0	RhCMV.MTB.68_1.2_9Ag
\cys-gly, oxidized\""	1.1188	Rh30679	Study 2	0	RhCMV.MTB.68_1_9Ag
\cys-gly, oxidized\""	1.0806	Rh30684	Study 2	91	RhCMV.MTB.68_1_9Ag
\cys-gly, oxidized\""	1.0748	Rh30687	Study 2	42	RhCMV.MTB.68_1.2_9Ag
\cys-gly, oxidized\""	1.0436	Rh30690	Study 2	54	RhCMV.MTB.68_1.2_9Ag
\cys-gly, oxidized\""	1.0458	Rh30696	Study 2	51	RhCMV.MTB.68_1_6Ag
\cys-gly, oxidized\""	0.9502	Rh30705	Study 2	0	RhCMV.MTB.68_1.2_9Ag
\cys-gly, oxidized\""	1.3951	Rh30723	Study 2	0	RhCMV.MTB.68_1_6Ag
\cys-gly, oxidized\""	2.1871	Rh30744	Study 2	3	RhCMV.MTB.68_1_9Ag
\cys-gly, oxidized\""	1.6814	Rh31044	Study 2	25	RhCMV.MTB.68_1.2_9Ag
\diacylglycerol (16:1/18:2 [2], 16:0/18:3 [1])*\""	1.2891	Rh26603	Study 1	58	BCG
\diacylglycerol (16:1/18:2 [2], 16:0/18:3 [1])*\""	0.614	Rh27339	Study 1	27	RhCMV.MTB.68_1_9Ag
\diacylglycerol (16:1/18:2 [2], 16:0/18:3 [1])*\""	2.0161	Rh27530	Study 1	9	RhCMV.MTB.68_1_9Ag
\diacylglycerol (16:1/18:2 [2], 16:0/18:3 [1])*\""	1.6179	Rh27533	Study 1	39	BCG
\diacylglycerol (16:1/18:2 [2], 16:0/18:3 [1])*\""	1.6273	Rh27543	Study 1	2	RhCMV.MTB.68_1_9Ag
\diacylglycerol (16:1/18:2 [2], 16:0/18:3 [1])*\""	0.7244	Rh27545	Study 1	17	RhCMV.MTB.68_1_9Ag
\diacylglycerol (16:1/18:2 [2], 16:0/18:3 [1])*\""	1.0231	Rh27612	Study 1	73	Unvaccinated
\diacylglycerol (16:1/18:2 [2], 16:0/18:3 [1])*\""	1.7075	Rh27701	Study 1	38	Unvaccinated
\diacylglycerol (16:1/18:2 [2], 16:0/18:3 [1])*\""	1.5169	Rh27755	Study 1	57	Unvaccinated
\diacylglycerol (16:1/18:2 [2], 16:0/18:3 [1])*\""	1.4405	Rh27874	Study 1	77	BCG
\diacylglycerol (16:1/18:2 [2], 16:0/18:3 [1])*\""	1.65	Rh28019	Study 1	52	BCG_RhCMV.MTB.68_1_9Ag
\diacylglycerol (16:1/18:2 [2], 16:0/18:3 [1])*\""	1.222	Rh28084	Study 1	39	BCG_RhCMV.MTB.68_1_9Ag
\diacylglycerol (16:1/18:2 [2], 16:0/18:3 [1])*\""	0.8439	Rh28114	Study 1	51	RhCMV.MTB.68_1_9Ag
\diacylglycerol (16:1/18:2 [2], 16:0/18:3 [1])*\""	0.9311	Rh28164	Study 1	46	Unvaccinated
\diacylglycerol (16:1/18:2 [2], 16:0/18:3 [1])*\""	0.9408	Rh28174	Study 1	55	Unvaccinated
\diacylglycerol (16:1/18:2 [2], 16:0/18:3 [1])*\""	1.5648	Rh28188	Study 1	126	Unvaccinated
\diacylglycerol (16:1/18:2 [2], 16:0/18:3 [1])*\""	0.7684	Rh28192	Study 1	43	BCG
\diacylglycerol (16:1/18:2 [2], 16:0/18:3 [1])*\""	0.8084	Rh28237	Study 1	27	BCG
\diacylglycerol (16:1/18:2 [2], 16:0/18:3 [1])*\""	1.2337	Rh28241	Study 1	19	RhCMV.MTB.68_1_9Ag
\diacylglycerol (16:1/18:2 [2], 16:0/18:3 [1])*\""	1.2508	Rh28242	Study 1	52	BCG
\diacylglycerol (16:1/18:2 [2], 16:0/18:3 [1])*\""	1.1891	Rh28263	Study 1	24	BCG_RhCMV.MTB.68_1_9Ag
\diacylglycerol (16:1/18:2 [2], 16:0/18:3 [1])*\""	0.6533	Rh28273	Study 1	38	BCG_RhCMV.MTB.68_1_9Ag
\diacylglycerol (16:1/18:2 [2], 16:0/18:3 [1])*\""	1.0552	Rh28274	Study 1	13	BCG_RhCMV.MTB.68_1_9Ag
\diacylglycerol (16:1/18:2 [2], 16:0/18:3 [1])*\""	1.3261	Rh28275	Study 1	51	BCG_RhCMV.MTB.68_1_9Ag
\diacylglycerol (16:1/18:2 [2], 16:0/18:3 [1])*\""	1.0524	Rh28277	Study 1	34	BCG
\diacylglycerol (16:1/18:2 [2], 16:0/18:3 [1])*\""	1.4784	Rh28402	Study 1	50	BCG_RhCMV.MTB.68_1_9Ag
\diacylglycerol (16:1/18:2 [2], 16:0/18:3 [1])*\""	1.251	Rh28536	Study 1	24	RhCMV.MTB.68_1_9Ag
\diacylglycerol (16:1/18:2 [2], 16:0/18:3 [1])*\""	0.4929	Rh29031	Study 2	41	Unvaccinated
\diacylglycerol (16:1/18:2 [2], 16:0/18:3 [1])*\""	0.8023	Rh29269	Study 2	48	Unvaccinated
\diacylglycerol (16:1/18:2 [2], 16:0/18:3 [1])*\""	1.0221	Rh29284	Study 1	64	Unvaccinated
\diacylglycerol (16:1/18:2 [2], 16:0/18:3 [1])*\""	1.9385	Rh29374	Study 2	72	RhCMV.MTB.68_1_9Ag
\diacylglycerol (16:1/18:2 [2], 16:0/18:3 [1])*\""	0.7066	Rh29384	Study 1	74	Unvaccinated
\diacylglycerol (16:1/18:2 [2], 16:0/18:3 [1])*\""	0.6695	Rh29582	Study 2	0	RhCMV.MTB.68_1_9Ag
\diacylglycerol (16:1/18:2 [2], 16:0/18:3 [1])*\""	1.5642	Rh29900	Study 2	23	RhCMV.MTB.68_1.2_9Ag
\diacylglycerol (16:1/18:2 [2], 16:0/18:3 [1])*\""	4.7123	Rh29904	Study 2	25	RhCMV.MTB.68_1_6Ag
\diacylglycerol (16:1/18:2 [2], 16:0/18:3 [1])*\""	1.0299	Rh29907	Study 2	0	RhCMV.MTB.68_1_9Ag
\diacylglycerol (16:1/18:2 [2], 16:0/18:3 [1])*\""	1.8319	Rh29981	Study 2	105	Unvaccinated
\diacylglycerol (16:1/18:2 [2], 16:0/18:3 [1])*\""	0.99	Rh29998	Study 2	86	Unvaccinated
\diacylglycerol (16:1/18:2 [2], 16:0/18:3 [1])*\""	0.428	Rh30014	Study 2	14	RhCMV.MTB.68_1_6Ag
\diacylglycerol (16:1/18:2 [2], 16:0/18:3 [1])*\""	1.4717	Rh30026	Study 2	0	RhCMV.MTB.68_1_6Ag
\diacylglycerol (16:1/18:2 [2], 16:0/18:3 [1])*\""	0.9102	Rh30043	Study 2	22	RhCMV.MTB.68_1.2_9Ag
\diacylglycerol (16:1/18:2 [2], 16:0/18:3 [1])*\""	2.1822	Rh30072	Study 2	53	RhCMV.MTB.68_1.2_9Ag
\diacylglycerol (16:1/18:2 [2], 16:0/18:3 [1])*\""	1.5049	Rh30106	Study 2	112	Unvaccinated
\diacylglycerol (16:1/18:2 [2], 16:0/18:3 [1])*\""	1.1055	Rh30109	Study 2	29	Unvaccinated
\diacylglycerol (16:1/18:2 [2], 16:0/18:3 [1])*\""	0.7537	Rh30187	Study 2	87	Unvaccinated
\diacylglycerol (16:1/18:2 [2], 16:0/18:3 [1])*\""	0.2702	Rh30242	Study 2	25	Unvaccinated
\diacylglycerol (16:1/18:2 [2], 16:0/18:3 [1])*\""	1.0196	Rh30295	Study 2	36	RhCMV.MTB.68_1_9Ag
\diacylglycerol (16:1/18:2 [2], 16:0/18:3 [1])*\""	1.0118	Rh30436	Study 2	69	Unvaccinated
\diacylglycerol (16:1/18:2 [2], 16:0/18:3 [1])*\""	1.2703	Rh30448	Study 2	3	RhCMV.MTB.68_1_6Ag
\diacylglycerol (16:1/18:2 [2], 16:0/18:3 [1])*\""	1.4083	Rh30574	Study 2	0	RhCMV.MTB.68_1.2_9Ag
\diacylglycerol (16:1/18:2 [2], 16:0/18:3 [1])*\""	1.7845	Rh30608	Study 2	0	RhCMV.MTB.68_1_6Ag
\diacylglycerol (16:1/18:2 [2], 16:0/18:3 [1])*\""	1.3527	Rh30613	Study 2	12	RhCMV.MTB.68_1_9Ag
\diacylglycerol (16:1/18:2 [2], 16:0/18:3 [1])*\""	1.1485	Rh30617	Study 2	0	RhCMV.MTB.68_1_9Ag
\diacylglycerol (16:1/18:2 [2], 16:0/18:3 [1])*\""	1.6892	Rh30624	Study 2	6	RhCMV.MTB.68_1_6Ag
\diacylglycerol (16:1/18:2 [2], 16:0/18:3 [1])*\""	0.8348	Rh30646	Study 2	40	RhCMV.MTB.68_1_6Ag
\diacylglycerol (16:1/18:2 [2], 16:0/18:3 [1])*\""	0.8404	Rh30652	Study 2	0	RhCMV.MTB.68_1.2_9Ag
\diacylglycerol (16:1/18:2 [2], 16:0/18:3 [1])*\""	0.6748	Rh30679	Study 2	0	RhCMV.MTB.68_1_9Ag
\diacylglycerol (16:1/18:2 [2], 16:0/18:3 [1])*\""	0.4675	Rh30684	Study 2	91	RhCMV.MTB.68_1_9Ag
\diacylglycerol (16:1/18:2 [2], 16:0/18:3 [1])*\""	0.7446	Rh30687	Study 2	42	RhCMV.MTB.68_1.2_9Ag
\diacylglycerol (16:1/18:2 [2], 16:0/18:3 [1])*\""	0.8444	Rh30690	Study 2	54	RhCMV.MTB.68_1.2_9Ag
\diacylglycerol (16:1/18:2 [2], 16:0/18:3 [1])*\""	0.4327	Rh30696	Study 2	51	RhCMV.MTB.68_1_6Ag
\diacylglycerol (16:1/18:2 [2], 16:0/18:3 [1])*\""	0.4561	Rh30705	Study 2	0	RhCMV.MTB.68_1.2_9Ag
\diacylglycerol (16:1/18:2 [2], 16:0/18:3 [1])*\""	0.4175	Rh30723	Study 2	0	RhCMV.MTB.68_1_6Ag
\diacylglycerol (16:1/18:2 [2], 16:0/18:3 [1])*\""	0.2702	Rh30744	Study 2	3	RhCMV.MTB.68_1_9Ag
\diacylglycerol (16:1/18:2 [2], 16:0/18:3 [1])*\""	0.9092	Rh31044	Study 2	25	RhCMV.MTB.68_1.2_9Ag
\glycosyl ceramide (d18:2/24:1, d18:1/24:2)*\""	1.1886	Rh26603	Study 1	58	BCG
\glycosyl ceramide (d18:2/24:1, d18:1/24:2)*\""	1.61	Rh27339	Study 1	27	RhCMV.MTB.68_1_9Ag
\glycosyl ceramide (d18:2/24:1, d18:1/24:2)*\""	0.8429	Rh27530	Study 1	9	RhCMV.MTB.68_1_9Ag
\glycosyl ceramide (d18:2/24:1, d18:1/24:2)*\""	0.7897	Rh27533	Study 1	39	BCG
\glycosyl ceramide (d18:2/24:1, d18:1/24:2)*\""	0.4052	Rh27543	Study 1	2	RhCMV.MTB.68_1_9Ag
\glycosyl ceramide (d18:2/24:1, d18:1/24:2)*\""	0.6737	Rh27545	Study 1	17	RhCMV.MTB.68_1_9Ag
\glycosyl ceramide (d18:2/24:1, d18:1/24:2)*\""	0.9504	Rh27612	Study 1	73	Unvaccinated
\glycosyl ceramide (d18:2/24:1, d18:1/24:2)*\""	1.3991	Rh27701	Study 1	38	Unvaccinated
\glycosyl ceramide (d18:2/24:1, d18:1/24:2)*\""	1.0369	Rh27755	Study 1	57	Unvaccinated
\glycosyl ceramide (d18:2/24:1, d18:1/24:2)*\""	1.1377	Rh27874	Study 1	77	BCG
\glycosyl ceramide (d18:2/24:1, d18:1/24:2)*\""	1.0695	Rh28019	Study 1	52	BCG_RhCMV.MTB.68_1_9Ag
\glycosyl ceramide (d18:2/24:1, d18:1/24:2)*\""	1.2459	Rh28084	Study 1	39	BCG_RhCMV.MTB.68_1_9Ag
\glycosyl ceramide (d18:2/24:1, d18:1/24:2)*\""	0.5872	Rh28114	Study 1	51	RhCMV.MTB.68_1_9Ag
\glycosyl ceramide (d18:2/24:1, d18:1/24:2)*\""	0.8232	Rh28164	Study 1	46	Unvaccinated
\glycosyl ceramide (d18:2/24:1, d18:1/24:2)*\""	1.2027	Rh28174	Study 1	55	Unvaccinated
\glycosyl ceramide (d18:2/24:1, d18:1/24:2)*\""	0.6082	Rh28188	Study 1	126	Unvaccinated
\glycosyl ceramide (d18:2/24:1, d18:1/24:2)*\""	1.7863	Rh28192	Study 1	43	BCG
\glycosyl ceramide (d18:2/24:1, d18:1/24:2)*\""	1.7839	Rh28237	Study 1	27	BCG
\glycosyl ceramide (d18:2/24:1, d18:1/24:2)*\""	0.6943	Rh28241	Study 1	19	RhCMV.MTB.68_1_9Ag
\glycosyl ceramide (d18:2/24:1, d18:1/24:2)*\""	1.3245	Rh28242	Study 1	52	BCG
\glycosyl ceramide (d18:2/24:1, d18:1/24:2)*\""	1.0676	Rh28263	Study 1	24	BCG_RhCMV.MTB.68_1_9Ag
\glycosyl ceramide (d18:2/24:1, d18:1/24:2)*\""	0.4751	Rh28273	Study 1	38	BCG_RhCMV.MTB.68_1_9Ag
\glycosyl ceramide (d18:2/24:1, d18:1/24:2)*\""	0.6616	Rh28274	Study 1	13	BCG_RhCMV.MTB.68_1_9Ag
\glycosyl ceramide (d18:2/24:1, d18:1/24:2)*\""	1.1741	Rh28275	Study 1	51	BCG_RhCMV.MTB.68_1_9Ag
\glycosyl ceramide (d18:2/24:1, d18:1/24:2)*\""	0.8174	Rh28277	Study 1	34	BCG
\glycosyl ceramide (d18:2/24:1, d18:1/24:2)*\""	1.0029	Rh28402	Study 1	50	BCG_RhCMV.MTB.68_1_9Ag
\glycosyl ceramide (d18:2/24:1, d18:1/24:2)*\""	1.3643	Rh28536	Study 1	24	RhCMV.MTB.68_1_9Ag
\glycosyl ceramide (d18:2/24:1, d18:1/24:2)*\""	0.8649	Rh29031	Study 2	41	Unvaccinated
\glycosyl ceramide (d18:2/24:1, d18:1/24:2)*\""	1.077	Rh29269	Study 2	48	Unvaccinated
\glycosyl ceramide (d18:2/24:1, d18:1/24:2)*\""	1.3575	Rh29284	Study 1	64	Unvaccinated
\glycosyl ceramide (d18:2/24:1, d18:1/24:2)*\""	1.0685	Rh29374	Study 2	72	RhCMV.MTB.68_1_9Ag
\glycosyl ceramide (d18:2/24:1, d18:1/24:2)*\""	1.3284	Rh29384	Study 1	74	Unvaccinated
\glycosyl ceramide (d18:2/24:1, d18:1/24:2)*\""	0.8413	Rh29582	Study 2	0	RhCMV.MTB.68_1_9Ag
\glycosyl ceramide (d18:2/24:1, d18:1/24:2)*\""	0.8538	Rh29900	Study 2	23	RhCMV.MTB.68_1.2_9Ag
\glycosyl ceramide (d18:2/24:1, d18:1/24:2)*\""	1.0708	Rh29904	Study 2	25	RhCMV.MTB.68_1_6Ag
\glycosyl ceramide (d18:2/24:1, d18:1/24:2)*\""	1.1042	Rh29907	Study 2	0	RhCMV.MTB.68_1_9Ag
\glycosyl ceramide (d18:2/24:1, d18:1/24:2)*\""	1.1716	Rh29981	Study 2	105	Unvaccinated
\glycosyl ceramide (d18:2/24:1, d18:1/24:2)*\""	0.6646	Rh29998	Study 2	86	Unvaccinated
\glycosyl ceramide (d18:2/24:1, d18:1/24:2)*\""	1.2124	Rh30014	Study 2	14	RhCMV.MTB.68_1_6Ag
\glycosyl ceramide (d18:2/24:1, d18:1/24:2)*\""	1.0048	Rh30026	Study 2	0	RhCMV.MTB.68_1_6Ag
\glycosyl ceramide (d18:2/24:1, d18:1/24:2)*\""	1.3388	Rh30043	Study 2	22	RhCMV.MTB.68_1.2_9Ag
\glycosyl ceramide (d18:2/24:1, d18:1/24:2)*\""	0.7146	Rh30072	Study 2	53	RhCMV.MTB.68_1.2_9Ag
\glycosyl ceramide (d18:2/24:1, d18:1/24:2)*\""	0.811	Rh30106	Study 2	112	Unvaccinated
\glycosyl ceramide (d18:2/24:1, d18:1/24:2)*\""	0.9036	Rh30109	Study 2	29	Unvaccinated
\glycosyl ceramide (d18:2/24:1, d18:1/24:2)*\""	1.8167	Rh30187	Study 2	87	Unvaccinated
\glycosyl ceramide (d18:2/24:1, d18:1/24:2)*\""	0.9691	Rh30242	Study 2	25	Unvaccinated
\glycosyl ceramide (d18:2/24:1, d18:1/24:2)*\""	0.814	Rh30295	Study 2	36	RhCMV.MTB.68_1_9Ag
\glycosyl ceramide (d18:2/24:1, d18:1/24:2)*\""	0.8579	Rh30436	Study 2	69	Unvaccinated
\glycosyl ceramide (d18:2/24:1, d18:1/24:2)*\""	0.6607	Rh30448	Study 2	3	RhCMV.MTB.68_1_6Ag
\glycosyl ceramide (d18:2/24:1, d18:1/24:2)*\""	1.2811	Rh30574	Study 2	0	RhCMV.MTB.68_1.2_9Ag
\glycosyl ceramide (d18:2/24:1, d18:1/24:2)*\""	0.672	Rh30608	Study 2	0	RhCMV.MTB.68_1_6Ag
\glycosyl ceramide (d18:2/24:1, d18:1/24:2)*\""	0.8261	Rh30613	Study 2	12	RhCMV.MTB.68_1_9Ag
\glycosyl ceramide (d18:2/24:1, d18:1/24:2)*\""	1.0878	Rh30617	Study 2	0	RhCMV.MTB.68_1_9Ag
\glycosyl ceramide (d18:2/24:1, d18:1/24:2)*\""	1.1305	Rh30624	Study 2	6	RhCMV.MTB.68_1_6Ag
\glycosyl ceramide (d18:2/24:1, d18:1/24:2)*\""	0.9776	Rh30646	Study 2	40	RhCMV.MTB.68_1_6Ag
\glycosyl ceramide (d18:2/24:1, d18:1/24:2)*\""	1.3413	Rh30652	Study 2	0	RhCMV.MTB.68_1.2_9Ag
\glycosyl ceramide (d18:2/24:1, d18:1/24:2)*\""	0.8877	Rh30679	Study 2	0	RhCMV.MTB.68_1_9Ag
\glycosyl ceramide (d18:2/24:1, d18:1/24:2)*\""	0.6841	Rh30684	Study 2	91	RhCMV.MTB.68_1_9Ag
\glycosyl ceramide (d18:2/24:1, d18:1/24:2)*\""	0.8041	Rh30687	Study 2	42	RhCMV.MTB.68_1.2_9Ag
\glycosyl ceramide (d18:2/24:1, d18:1/24:2)*\""	0.8643	Rh30690	Study 2	54	RhCMV.MTB.68_1.2_9Ag
\glycosyl ceramide (d18:2/24:1, d18:1/24:2)*\""	0.901	Rh30696	Study 2	51	RhCMV.MTB.68_1_6Ag
\glycosyl ceramide (d18:2/24:1, d18:1/24:2)*\""	1.3684	Rh30705	Study 2	0	RhCMV.MTB.68_1.2_9Ag
\glycosyl ceramide (d18:2/24:1, d18:1/24:2)*\""	0.6229	Rh30723	Study 2	0	RhCMV.MTB.68_1_6Ag
\glycosyl ceramide (d18:2/24:1, d18:1/24:2)*\""	1.3058	Rh30744	Study 2	3	RhCMV.MTB.68_1_9Ag
\glycosyl ceramide (d18:2/24:1, d18:1/24:2)*\""	1.0558	Rh31044	Study 2	25	RhCMV.MTB.68_1.2_9Ag
\N2,N2-dimethylguanosine\""	0.8527	Rh26603	Study 1	58	BCG
\N2,N2-dimethylguanosine\""	0.9005	Rh27339	Study 1	27	RhCMV.MTB.68_1_9Ag
\N2,N2-dimethylguanosine\""	0.9929	Rh27530	Study 1	9	RhCMV.MTB.68_1_9Ag
\N2,N2-dimethylguanosine\""	1.3337	Rh27533	Study 1	39	BCG
\N2,N2-dimethylguanosine\""	1.2679	Rh27543	Study 1	2	RhCMV.MTB.68_1_9Ag
\N2,N2-dimethylguanosine\""	1.1706	Rh27545	Study 1	17	RhCMV.MTB.68_1_9Ag
\N2,N2-dimethylguanosine\""	0.9521	Rh27612	Study 1	73	Unvaccinated
\N2,N2-dimethylguanosine\""	0.921	Rh27701	Study 1	38	Unvaccinated
\N2,N2-dimethylguanosine\""	0.9323	Rh27755	Study 1	57	Unvaccinated
\N2,N2-dimethylguanosine\""	1.3871	Rh27874	Study 1	77	BCG
\N2,N2-dimethylguanosine\""	0.8363	Rh28019	Study 1	52	BCG_RhCMV.MTB.68_1_9Ag
\N2,N2-dimethylguanosine\""	1.1202	Rh28084	Study 1	39	BCG_RhCMV.MTB.68_1_9Ag
\N2,N2-dimethylguanosine\""	1.1925	Rh28114	Study 1	51	RhCMV.MTB.68_1_9Ag
\N2,N2-dimethylguanosine\""	0.6418	Rh28164	Study 1	46	Unvaccinated
\N2,N2-dimethylguanosine\""	0.4594	Rh28174	Study 1	55	Unvaccinated
\N2,N2-dimethylguanosine\""	0.9509	Rh28188	Study 1	126	Unvaccinated
\N2,N2-dimethylguanosine\""	0.9849	Rh28192	Study 1	43	BCG
\N2,N2-dimethylguanosine\""	0.9655	Rh28237	Study 1	27	BCG
\N2,N2-dimethylguanosine\""	0.9543	Rh28241	Study 1	19	RhCMV.MTB.68_1_9Ag
\N2,N2-dimethylguanosine\""	1.0206	Rh28242	Study 1	52	BCG
\N2,N2-dimethylguanosine\""	0.2295	Rh28263	Study 1	24	BCG_RhCMV.MTB.68_1_9Ag
\N2,N2-dimethylguanosine\""	0.9945	Rh28273	Study 1	38	BCG_RhCMV.MTB.68_1_9Ag
\N2,N2-dimethylguanosine\""	0.9437	Rh28274	Study 1	13	BCG_RhCMV.MTB.68_1_9Ag
\N2,N2-dimethylguanosine\""	1.258	Rh28275	Study 1	51	BCG_RhCMV.MTB.68_1_9Ag
\N2,N2-dimethylguanosine\""	1.0943	Rh28277	Study 1	34	BCG
\N2,N2-dimethylguanosine\""	0.9552	Rh28402	Study 1	50	BCG_RhCMV.MTB.68_1_9Ag
\N2,N2-dimethylguanosine\""	0.8596	Rh28536	Study 1	24	RhCMV.MTB.68_1_9Ag
\N2,N2-dimethylguanosine\""	0.7898	Rh29031	Study 2	41	Unvaccinated
\N2,N2-dimethylguanosine\""	0.8843	Rh29269	Study 2	48	Unvaccinated
\N2,N2-dimethylguanosine\""	1.001	Rh29284	Study 1	64	Unvaccinated
\N2,N2-dimethylguanosine\""	0.6317	Rh29374	Study 2	72	RhCMV.MTB.68_1_9Ag
\N2,N2-dimethylguanosine\""	0.7134	Rh29384	Study 1	74	Unvaccinated
\N2,N2-dimethylguanosine\""	1.1546	Rh29582	Study 2	0	RhCMV.MTB.68_1_9Ag
\N2,N2-dimethylguanosine\""	0.6705	Rh29900	Study 2	23	RhCMV.MTB.68_1.2_9Ag
\N2,N2-dimethylguanosine\""	0.9526	Rh29904	Study 2	25	RhCMV.MTB.68_1_6Ag
\N2,N2-dimethylguanosine\""	0.8999	Rh29907	Study 2	0	RhCMV.MTB.68_1_9Ag
\N2,N2-dimethylguanosine\""	0.7142	Rh29981	Study 2	105	Unvaccinated
\N2,N2-dimethylguanosine\""	0.9843	Rh29998	Study 2	86	Unvaccinated
\N2,N2-dimethylguanosine\""	0.9122	Rh30014	Study 2	14	RhCMV.MTB.68_1_6Ag
\N2,N2-dimethylguanosine\""	1.2283	Rh30026	Study 2	0	RhCMV.MTB.68_1_6Ag
\N2,N2-dimethylguanosine\""	0.8723	Rh30043	Study 2	22	RhCMV.MTB.68_1.2_9Ag
\N2,N2-dimethylguanosine\""	1.0387	Rh30072	Study 2	53	RhCMV.MTB.68_1.2_9Ag
\N2,N2-dimethylguanosine\""	0.6136	Rh30106	Study 2	112	Unvaccinated
\N2,N2-dimethylguanosine\""	1.0916	Rh30109	Study 2	29	Unvaccinated
\N2,N2-dimethylguanosine\""	1.3749	Rh30187	Study 2	87	Unvaccinated
\N2,N2-dimethylguanosine\""	1.0482	Rh30242	Study 2	25	Unvaccinated
\N2,N2-dimethylguanosine\""	1.0527	Rh30295	Study 2	36	RhCMV.MTB.68_1_9Ag
\N2,N2-dimethylguanosine\""	1.3342	Rh30436	Study 2	69	Unvaccinated
\N2,N2-dimethylguanosine\""	0.8999	Rh30448	Study 2	3	RhCMV.MTB.68_1_6Ag
\N2,N2-dimethylguanosine\""	1.0971	Rh30574	Study 2	0	RhCMV.MTB.68_1.2_9Ag
\N2,N2-dimethylguanosine\""	0.7905	Rh30608	Study 2	0	RhCMV.MTB.68_1_6Ag
\N2,N2-dimethylguanosine\""	0.9448	Rh30613	Study 2	12	RhCMV.MTB.68_1_9Ag
\N2,N2-dimethylguanosine\""	1.0612	Rh30617	Study 2	0	RhCMV.MTB.68_1_9Ag
\N2,N2-dimethylguanosine\""	0.8359	Rh30624	Study 2	6	RhCMV.MTB.68_1_6Ag
\N2,N2-dimethylguanosine\""	1.2092	Rh30646	Study 2	40	RhCMV.MTB.68_1_6Ag
\N2,N2-dimethylguanosine\""	1.1019	Rh30652	Study 2	0	RhCMV.MTB.68_1.2_9Ag
\N2,N2-dimethylguanosine\""	0.8704	Rh30679	Study 2	0	RhCMV.MTB.68_1_9Ag
\N2,N2-dimethylguanosine\""	0.8069	Rh30684	Study 2	91	RhCMV.MTB.68_1_9Ag
\N2,N2-dimethylguanosine\""	1.1082	Rh30687	Study 2	42	RhCMV.MTB.68_1.2_9Ag
\N2,N2-dimethylguanosine\""	0.9233	Rh30690	Study 2	54	RhCMV.MTB.68_1.2_9Ag
\N2,N2-dimethylguanosine\""	1.1543	Rh30696	Study 2	51	RhCMV.MTB.68_1_6Ag
\N2,N2-dimethylguanosine\""	1.1642	Rh30705	Study 2	0	RhCMV.MTB.68_1.2_9Ag
\N2,N2-dimethylguanosine\""	1.0768	Rh30723	Study 2	0	RhCMV.MTB.68_1_6Ag
\N2,N2-dimethylguanosine\""	1.0053	Rh30744	Study 2	3	RhCMV.MTB.68_1_9Ag
\N2,N2-dimethylguanosine\""	1.0461	Rh31044	Study 2	25	RhCMV.MTB.68_1.2_9Ag
\N6,N6,N6-trimethyllysine\""	0.6649	Rh26603	Study 1	58	BCG
\N6,N6,N6-trimethyllysine\""	0.8075	Rh27339	Study 1	27	RhCMV.MTB.68_1_9Ag
\N6,N6,N6-trimethyllysine\""	1.2717	Rh27530	Study 1	9	RhCMV.MTB.68_1_9Ag
\N6,N6,N6-trimethyllysine\""	0.7988	Rh27533	Study 1	39	BCG
\N6,N6,N6-trimethyllysine\""	1.1615	Rh27543	Study 1	2	RhCMV.MTB.68_1_9Ag
\N6,N6,N6-trimethyllysine\""	1.0559	Rh27545	Study 1	17	RhCMV.MTB.68_1_9Ag
\N6,N6,N6-trimethyllysine\""	0.9334	Rh27612	Study 1	73	Unvaccinated
\N6,N6,N6-trimethyllysine\""	0.9661	Rh27701	Study 1	38	Unvaccinated
\N6,N6,N6-trimethyllysine\""	1.1664	Rh27755	Study 1	57	Unvaccinated
\N6,N6,N6-trimethyllysine\""	1.1896	Rh27874	Study 1	77	BCG
\N6,N6,N6-trimethyllysine\""	0.87	Rh28019	Study 1	52	BCG_RhCMV.MTB.68_1_9Ag
\N6,N6,N6-trimethyllysine\""	1.2873	Rh28084	Study 1	39	BCG_RhCMV.MTB.68_1_9Ag
\N6,N6,N6-trimethyllysine\""	0.9762	Rh28114	Study 1	51	RhCMV.MTB.68_1_9Ag
\N6,N6,N6-trimethyllysine\""	0.6864	Rh28164	Study 1	46	Unvaccinated
\N6,N6,N6-trimethyllysine\""	0.8891	Rh28174	Study 1	55	Unvaccinated
\N6,N6,N6-trimethyllysine\""	1.3127	Rh28188	Study 1	126	Unvaccinated
\N6,N6,N6-trimethyllysine\""	1.5031	Rh28192	Study 1	43	BCG
\N6,N6,N6-trimethyllysine\""	0.8872	Rh28237	Study 1	27	BCG
\N6,N6,N6-trimethyllysine\""	0.9945	Rh28241	Study 1	19	RhCMV.MTB.68_1_9Ag
\N6,N6,N6-trimethyllysine\""	1.1135	Rh28242	Study 1	52	BCG
\N6,N6,N6-trimethyllysine\""	0.8638	Rh28263	Study 1	24	BCG_RhCMV.MTB.68_1_9Ag
\N6,N6,N6-trimethyllysine\""	0.9168	Rh28273	Study 1	38	BCG_RhCMV.MTB.68_1_9Ag
\N6,N6,N6-trimethyllysine\""	1.0089	Rh28274	Study 1	13	BCG_RhCMV.MTB.68_1_9Ag
\N6,N6,N6-trimethyllysine\""	1.0981	Rh28275	Study 1	51	BCG_RhCMV.MTB.68_1_9Ag
\N6,N6,N6-trimethyllysine\""	0.9665	Rh28277	Study 1	34	BCG
\N6,N6,N6-trimethyllysine\""	1.0671	Rh28402	Study 1	50	BCG_RhCMV.MTB.68_1_9Ag
\N6,N6,N6-trimethyllysine\""	1.0733	Rh28536	Study 1	24	RhCMV.MTB.68_1_9Ag
\N6,N6,N6-trimethyllysine\""	0.81	Rh29031	Study 2	41	Unvaccinated
\N6,N6,N6-trimethyllysine\""	1	Rh29269	Study 2	48	Unvaccinated
\N6,N6,N6-trimethyllysine\""	1.0025	Rh29284	Study 1	64	Unvaccinated
\N6,N6,N6-trimethyllysine\""	1.2201	Rh29374	Study 2	72	RhCMV.MTB.68_1_9Ag
\N6,N6,N6-trimethyllysine\""	1.4226	Rh29384	Study 1	74	Unvaccinated
\N6,N6,N6-trimethyllysine\""	1.0243	Rh29582	Study 2	0	RhCMV.MTB.68_1_9Ag
\N6,N6,N6-trimethyllysine\""	0.8005	Rh29900	Study 2	23	RhCMV.MTB.68_1.2_9Ag
\N6,N6,N6-trimethyllysine\""	0.8855	Rh29904	Study 2	25	RhCMV.MTB.68_1_6Ag
\N6,N6,N6-trimethyllysine\""	0.8473	Rh29907	Study 2	0	RhCMV.MTB.68_1_9Ag
\N6,N6,N6-trimethyllysine\""	1.7662	Rh29981	Study 2	105	Unvaccinated
\N6,N6,N6-trimethyllysine\""	0.7305	Rh29998	Study 2	86	Unvaccinated
\N6,N6,N6-trimethyllysine\""	1.3862	Rh30014	Study 2	14	RhCMV.MTB.68_1_6Ag
\N6,N6,N6-trimethyllysine\""	1.2716	Rh30026	Study 2	0	RhCMV.MTB.68_1_6Ag
\N6,N6,N6-trimethyllysine\""	0.977	Rh30043	Study 2	22	RhCMV.MTB.68_1.2_9Ag
\N6,N6,N6-trimethyllysine\""	1.2879	Rh30072	Study 2	53	RhCMV.MTB.68_1.2_9Ag
\N6,N6,N6-trimethyllysine\""	1.2206	Rh30106	Study 2	112	Unvaccinated
\N6,N6,N6-trimethyllysine\""	1.1754	Rh30109	Study 2	29	Unvaccinated
\N6,N6,N6-trimethyllysine\""	1.7438	Rh30187	Study 2	87	Unvaccinated
\N6,N6,N6-trimethyllysine\""	0.9439	Rh30242	Study 2	25	Unvaccinated
\N6,N6,N6-trimethyllysine\""	0.9363	Rh30295	Study 2	36	RhCMV.MTB.68_1_9Ag
\N6,N6,N6-trimethyllysine\""	1.0987	Rh30436	Study 2	69	Unvaccinated
\N6,N6,N6-trimethyllysine\""	0.9351	Rh30448	Study 2	3	RhCMV.MTB.68_1_6Ag
\N6,N6,N6-trimethyllysine\""	1.2611	Rh30574	Study 2	0	RhCMV.MTB.68_1.2_9Ag
\N6,N6,N6-trimethyllysine\""	1.4556	Rh30608	Study 2	0	RhCMV.MTB.68_1_6Ag
\N6,N6,N6-trimethyllysine\""	1.0181	Rh30613	Study 2	12	RhCMV.MTB.68_1_9Ag
\N6,N6,N6-trimethyllysine\""	1.0873	Rh30617	Study 2	0	RhCMV.MTB.68_1_9Ag
\N6,N6,N6-trimethyllysine\""	1.0488	Rh30624	Study 2	6	RhCMV.MTB.68_1_6Ag
\N6,N6,N6-trimethyllysine\""	1.7485	Rh30646	Study 2	40	RhCMV.MTB.68_1_6Ag
\N6,N6,N6-trimethyllysine\""	1.0018	Rh30652	Study 2	0	RhCMV.MTB.68_1.2_9Ag
\N6,N6,N6-trimethyllysine\""	1.318	Rh30679	Study 2	0	RhCMV.MTB.68_1_9Ag
\N6,N6,N6-trimethyllysine\""	1.1635	Rh30684	Study 2	91	RhCMV.MTB.68_1_9Ag
\N6,N6,N6-trimethyllysine\""	0.9771	Rh30687	Study 2	42	RhCMV.MTB.68_1.2_9Ag
\N6,N6,N6-trimethyllysine\""	0.7963	Rh30690	Study 2	54	RhCMV.MTB.68_1.2_9Ag
\N6,N6,N6-trimethyllysine\""	1.0166	Rh30696	Study 2	51	RhCMV.MTB.68_1_6Ag
\N6,N6,N6-trimethyllysine\""	1.779	Rh30705	Study 2	0	RhCMV.MTB.68_1.2_9Ag
\N6,N6,N6-trimethyllysine\""	1.0464	Rh30723	Study 2	0	RhCMV.MTB.68_1_6Ag
\N6,N6,N6-trimethyllysine\""	1.0208	Rh30744	Study 2	3	RhCMV.MTB.68_1_9Ag
\N6,N6,N6-trimethyllysine\""	0.8976	Rh31044	Study 2	25	RhCMV.MTB.68_1.2_9Ag
\sphingomyelin (d17:1/16:0, d18:1/15:0, d16:1/17:0)*\""	1.0319	Rh26603	Study 1	58	BCG
\sphingomyelin (d17:1/16:0, d18:1/15:0, d16:1/17:0)*\""	0.9771	Rh27339	Study 1	27	RhCMV.MTB.68_1_9Ag
\sphingomyelin (d17:1/16:0, d18:1/15:0, d16:1/17:0)*\""	1.1102	Rh27530	Study 1	9	RhCMV.MTB.68_1_9Ag
\sphingomyelin (d17:1/16:0, d18:1/15:0, d16:1/17:0)*\""	0.9011	Rh27533	Study 1	39	BCG
\sphingomyelin (d17:1/16:0, d18:1/15:0, d16:1/17:0)*\""	0.9742	Rh27543	Study 1	2	RhCMV.MTB.68_1_9Ag
\sphingomyelin (d17:1/16:0, d18:1/15:0, d16:1/17:0)*\""	0.8673	Rh27545	Study 1	17	RhCMV.MTB.68_1_9Ag
\sphingomyelin (d17:1/16:0, d18:1/15:0, d16:1/17:0)*\""	0.8252	Rh27612	Study 1	73	Unvaccinated
\sphingomyelin (d17:1/16:0, d18:1/15:0, d16:1/17:0)*\""	0.8866	Rh27701	Study 1	38	Unvaccinated
\sphingomyelin (d17:1/16:0, d18:1/15:0, d16:1/17:0)*\""	1.0013	Rh27755	Study 1	57	Unvaccinated
\sphingomyelin (d17:1/16:0, d18:1/15:0, d16:1/17:0)*\""	1.0644	Rh27874	Study 1	77	BCG
\sphingomyelin (d17:1/16:0, d18:1/15:0, d16:1/17:0)*\""	1.0909	Rh28019	Study 1	52	BCG_RhCMV.MTB.68_1_9Ag
\sphingomyelin (d17:1/16:0, d18:1/15:0, d16:1/17:0)*\""	1.1226	Rh28084	Study 1	39	BCG_RhCMV.MTB.68_1_9Ag
\sphingomyelin (d17:1/16:0, d18:1/15:0, d16:1/17:0)*\""	0.8982	Rh28114	Study 1	51	RhCMV.MTB.68_1_9Ag
\sphingomyelin (d17:1/16:0, d18:1/15:0, d16:1/17:0)*\""	0.9126	Rh28164	Study 1	46	Unvaccinated
\sphingomyelin (d17:1/16:0, d18:1/15:0, d16:1/17:0)*\""	1.2171	Rh28174	Study 1	55	Unvaccinated
\sphingomyelin (d17:1/16:0, d18:1/15:0, d16:1/17:0)*\""	0.8244	Rh28188	Study 1	126	Unvaccinated
\sphingomyelin (d17:1/16:0, d18:1/15:0, d16:1/17:0)*\""	1.5355	Rh28192	Study 1	43	BCG
\sphingomyelin (d17:1/16:0, d18:1/15:0, d16:1/17:0)*\""	1.2354	Rh28237	Study 1	27	BCG
\sphingomyelin (d17:1/16:0, d18:1/15:0, d16:1/17:0)*\""	0.8844	Rh28241	Study 1	19	RhCMV.MTB.68_1_9Ag
\sphingomyelin (d17:1/16:0, d18:1/15:0, d16:1/17:0)*\""	1.2536	Rh28242	Study 1	52	BCG
\sphingomyelin (d17:1/16:0, d18:1/15:0, d16:1/17:0)*\""	1.0538	Rh28263	Study 1	24	BCG_RhCMV.MTB.68_1_9Ag
\sphingomyelin (d17:1/16:0, d18:1/15:0, d16:1/17:0)*\""	0.894	Rh28273	Study 1	38	BCG_RhCMV.MTB.68_1_9Ag
\sphingomyelin (d17:1/16:0, d18:1/15:0, d16:1/17:0)*\""	0.7858	Rh28274	Study 1	13	BCG_RhCMV.MTB.68_1_9Ag
\sphingomyelin (d17:1/16:0, d18:1/15:0, d16:1/17:0)*\""	1.1838	Rh28275	Study 1	51	BCG_RhCMV.MTB.68_1_9Ag
\sphingomyelin (d17:1/16:0, d18:1/15:0, d16:1/17:0)*\""	0.9987	Rh28277	Study 1	34	BCG
\sphingomyelin (d17:1/16:0, d18:1/15:0, d16:1/17:0)*\""	1.1777	Rh28402	Study 1	50	BCG_RhCMV.MTB.68_1_9Ag
\sphingomyelin (d17:1/16:0, d18:1/15:0, d16:1/17:0)*\""	1.1118	Rh28536	Study 1	24	RhCMV.MTB.68_1_9Ag
\sphingomyelin (d17:1/16:0, d18:1/15:0, d16:1/17:0)*\""	1.0322	Rh29031	Study 2	41	Unvaccinated
\sphingomyelin (d17:1/16:0, d18:1/15:0, d16:1/17:0)*\""	1.1648	Rh29269	Study 2	48	Unvaccinated
\sphingomyelin (d17:1/16:0, d18:1/15:0, d16:1/17:0)*\""	0.9153	Rh29284	Study 1	64	Unvaccinated
\sphingomyelin (d17:1/16:0, d18:1/15:0, d16:1/17:0)*\""	1.0283	Rh29374	Study 2	72	RhCMV.MTB.68_1_9Ag
\sphingomyelin (d17:1/16:0, d18:1/15:0, d16:1/17:0)*\""	0.7917	Rh29384	Study 1	74	Unvaccinated
\sphingomyelin (d17:1/16:0, d18:1/15:0, d16:1/17:0)*\""	1.0747	Rh29582	Study 2	0	RhCMV.MTB.68_1_9Ag
\sphingomyelin (d17:1/16:0, d18:1/15:0, d16:1/17:0)*\""	1.1234	Rh29900	Study 2	23	RhCMV.MTB.68_1.2_9Ag
\sphingomyelin (d17:1/16:0, d18:1/15:0, d16:1/17:0)*\""	0.99	Rh29904	Study 2	25	RhCMV.MTB.68_1_6Ag
\sphingomyelin (d17:1/16:0, d18:1/15:0, d16:1/17:0)*\""	0.7577	Rh29907	Study 2	0	RhCMV.MTB.68_1_9Ag
\sphingomyelin (d17:1/16:0, d18:1/15:0, d16:1/17:0)*\""	0.9902	Rh29981	Study 2	105	Unvaccinated
\sphingomyelin (d17:1/16:0, d18:1/15:0, d16:1/17:0)*\""	0.8868	Rh29998	Study 2	86	Unvaccinated
\sphingomyelin (d17:1/16:0, d18:1/15:0, d16:1/17:0)*\""	1.2248	Rh30014	Study 2	14	RhCMV.MTB.68_1_6Ag
\sphingomyelin (d17:1/16:0, d18:1/15:0, d16:1/17:0)*\""	1.1368	Rh30026	Study 2	0	RhCMV.MTB.68_1_6Ag
\sphingomyelin (d17:1/16:0, d18:1/15:0, d16:1/17:0)*\""	1.0919	Rh30043	Study 2	22	RhCMV.MTB.68_1.2_9Ag
\sphingomyelin (d17:1/16:0, d18:1/15:0, d16:1/17:0)*\""	0.9251	Rh30072	Study 2	53	RhCMV.MTB.68_1.2_9Ag
\sphingomyelin (d17:1/16:0, d18:1/15:0, d16:1/17:0)*\""	0.8944	Rh30106	Study 2	112	Unvaccinated
\sphingomyelin (d17:1/16:0, d18:1/15:0, d16:1/17:0)*\""	0.849	Rh30109	Study 2	29	Unvaccinated
\sphingomyelin (d17:1/16:0, d18:1/15:0, d16:1/17:0)*\""	1.132	Rh30187	Study 2	87	Unvaccinated
\sphingomyelin (d17:1/16:0, d18:1/15:0, d16:1/17:0)*\""	0.8696	Rh30242	Study 2	25	Unvaccinated
\sphingomyelin (d17:1/16:0, d18:1/15:0, d16:1/17:0)*\""	0.9006	Rh30295	Study 2	36	RhCMV.MTB.68_1_9Ag
\sphingomyelin (d17:1/16:0, d18:1/15:0, d16:1/17:0)*\""	1.1058	Rh30436	Study 2	69	Unvaccinated
\sphingomyelin (d17:1/16:0, d18:1/15:0, d16:1/17:0)*\""	0.752	Rh30448	Study 2	3	RhCMV.MTB.68_1_6Ag
\sphingomyelin (d17:1/16:0, d18:1/15:0, d16:1/17:0)*\""	0.9422	Rh30574	Study 2	0	RhCMV.MTB.68_1.2_9Ag
\sphingomyelin (d17:1/16:0, d18:1/15:0, d16:1/17:0)*\""	0.8605	Rh30608	Study 2	0	RhCMV.MTB.68_1_6Ag
\sphingomyelin (d17:1/16:0, d18:1/15:0, d16:1/17:0)*\""	0.921	Rh30613	Study 2	12	RhCMV.MTB.68_1_9Ag
\sphingomyelin (d17:1/16:0, d18:1/15:0, d16:1/17:0)*\""	0.9034	Rh30617	Study 2	0	RhCMV.MTB.68_1_9Ag
\sphingomyelin (d17:1/16:0, d18:1/15:0, d16:1/17:0)*\""	1.0349	Rh30624	Study 2	6	RhCMV.MTB.68_1_6Ag
\sphingomyelin (d17:1/16:0, d18:1/15:0, d16:1/17:0)*\""	1.0933	Rh30646	Study 2	40	RhCMV.MTB.68_1_6Ag
\sphingomyelin (d17:1/16:0, d18:1/15:0, d16:1/17:0)*\""	1.2213	Rh30652	Study 2	0	RhCMV.MTB.68_1.2_9Ag
\sphingomyelin (d17:1/16:0, d18:1/15:0, d16:1/17:0)*\""	1.06	Rh30679	Study 2	0	RhCMV.MTB.68_1_9Ag
\sphingomyelin (d17:1/16:0, d18:1/15:0, d16:1/17:0)*\""	0.9111	Rh30684	Study 2	91	RhCMV.MTB.68_1_9Ag
\sphingomyelin (d17:1/16:0, d18:1/15:0, d16:1/17:0)*\""	0.9833	Rh30687	Study 2	42	RhCMV.MTB.68_1.2_9Ag
\sphingomyelin (d17:1/16:0, d18:1/15:0, d16:1/17:0)*\""	0.892	Rh30690	Study 2	54	RhCMV.MTB.68_1.2_9Ag
\sphingomyelin (d17:1/16:0, d18:1/15:0, d16:1/17:0)*\""	1	Rh30696	Study 2	51	RhCMV.MTB.68_1_6Ag
\sphingomyelin (d17:1/16:0, d18:1/15:0, d16:1/17:0)*\""	1.1053	Rh30705	Study 2	0	RhCMV.MTB.68_1.2_9Ag
\sphingomyelin (d17:1/16:0, d18:1/15:0, d16:1/17:0)*\""	0.901	Rh30723	Study 2	0	RhCMV.MTB.68_1_6Ag
\sphingomyelin (d17:1/16:0, d18:1/15:0, d16:1/17:0)*\""	1.0625	Rh30744	Study 2	3	RhCMV.MTB.68_1_9Ag
\sphingomyelin (d17:1/16:0, d18:1/15:0, d16:1/17:0)*\""	1.0698	Rh31044	Study 2	25	RhCMV.MTB.68_1.2_9Ag
\sphingomyelin (d17:2/16:0, d18:2/15:0)*\""	0.4743	Rh26603	Study 1	58	BCG
\sphingomyelin (d17:2/16:0, d18:2/15:0)*\""	0.4743	Rh27339	Study 1	27	RhCMV.MTB.68_1_9Ag
\sphingomyelin (d17:2/16:0, d18:2/15:0)*\""	1.6425	Rh27530	Study 1	9	RhCMV.MTB.68_1_9Ag
\sphingomyelin (d17:2/16:0, d18:2/15:0)*\""	0.4743	Rh27533	Study 1	39	BCG
\sphingomyelin (d17:2/16:0, d18:2/15:0)*\""	0.4743	Rh27543	Study 1	2	RhCMV.MTB.68_1_9Ag
\sphingomyelin (d17:2/16:0, d18:2/15:0)*\""	0.4743	Rh27545	Study 1	17	RhCMV.MTB.68_1_9Ag
\sphingomyelin (d17:2/16:0, d18:2/15:0)*\""	0.4743	Rh27612	Study 1	73	Unvaccinated
\sphingomyelin (d17:2/16:0, d18:2/15:0)*\""	0.9877	Rh27701	Study 1	38	Unvaccinated
\sphingomyelin (d17:2/16:0, d18:2/15:0)*\""	0.9602	Rh27755	Study 1	57	Unvaccinated
\sphingomyelin (d17:2/16:0, d18:2/15:0)*\""	0.7325	Rh27874	Study 1	77	BCG
\sphingomyelin (d17:2/16:0, d18:2/15:0)*\""	1.3682	Rh28019	Study 1	52	BCG_RhCMV.MTB.68_1_9Ag
\sphingomyelin (d17:2/16:0, d18:2/15:0)*\""	0.957	Rh28084	Study 1	39	BCG_RhCMV.MTB.68_1_9Ag
\sphingomyelin (d17:2/16:0, d18:2/15:0)*\""	0.5687	Rh28114	Study 1	51	RhCMV.MTB.68_1_9Ag
\sphingomyelin (d17:2/16:0, d18:2/15:0)*\""	1.1923	Rh28164	Study 1	46	Unvaccinated
\sphingomyelin (d17:2/16:0, d18:2/15:0)*\""	0.4743	Rh28174	Study 1	55	Unvaccinated
\sphingomyelin (d17:2/16:0, d18:2/15:0)*\""	1.2036	Rh28188	Study 1	126	Unvaccinated
\sphingomyelin (d17:2/16:0, d18:2/15:0)*\""	2.4369	Rh28192	Study 1	43	BCG
\sphingomyelin (d17:2/16:0, d18:2/15:0)*\""	0.4743	Rh28237	Study 1	27	BCG
\sphingomyelin (d17:2/16:0, d18:2/15:0)*\""	0.4743	Rh28241	Study 1	19	RhCMV.MTB.68_1_9Ag
\sphingomyelin (d17:2/16:0, d18:2/15:0)*\""	1.0516	Rh28242	Study 1	52	BCG
\sphingomyelin (d17:2/16:0, d18:2/15:0)*\""	1.2545	Rh28263	Study 1	24	BCG_RhCMV.MTB.68_1_9Ag
\sphingomyelin (d17:2/16:0, d18:2/15:0)*\""	0.8051	Rh28273	Study 1	38	BCG_RhCMV.MTB.68_1_9Ag
\sphingomyelin (d17:2/16:0, d18:2/15:0)*\""	0.7754	Rh28274	Study 1	13	BCG_RhCMV.MTB.68_1_9Ag
\sphingomyelin (d17:2/16:0, d18:2/15:0)*\""	0.4743	Rh28275	Study 1	51	BCG_RhCMV.MTB.68_1_9Ag
\sphingomyelin (d17:2/16:0, d18:2/15:0)*\""	1.235	Rh28277	Study 1	34	BCG
\sphingomyelin (d17:2/16:0, d18:2/15:0)*\""	1.5632	Rh28402	Study 1	50	BCG_RhCMV.MTB.68_1_9Ag
\sphingomyelin (d17:2/16:0, d18:2/15:0)*\""	0.4743	Rh28536	Study 1	24	RhCMV.MTB.68_1_9Ag
\sphingomyelin (d17:2/16:0, d18:2/15:0)*\""	1.2519	Rh29031	Study 2	41	Unvaccinated
\sphingomyelin (d17:2/16:0, d18:2/15:0)*\""	1.3564	Rh29269	Study 2	48	Unvaccinated
\sphingomyelin (d17:2/16:0, d18:2/15:0)*\""	1.1971	Rh29284	Study 1	64	Unvaccinated
\sphingomyelin (d17:2/16:0, d18:2/15:0)*\""	1.6662	Rh29374	Study 2	72	RhCMV.MTB.68_1_9Ag
\sphingomyelin (d17:2/16:0, d18:2/15:0)*\""	1.0767	Rh29384	Study 1	74	Unvaccinated
\sphingomyelin (d17:2/16:0, d18:2/15:0)*\""	1.1636	Rh29582	Study 2	0	RhCMV.MTB.68_1_9Ag
\sphingomyelin (d17:2/16:0, d18:2/15:0)*\""	0.9213	Rh29900	Study 2	23	RhCMV.MTB.68_1.2_9Ag
\sphingomyelin (d17:2/16:0, d18:2/15:0)*\""	1.5434	Rh29904	Study 2	25	RhCMV.MTB.68_1_6Ag
\sphingomyelin (d17:2/16:0, d18:2/15:0)*\""	0.4838	Rh29907	Study 2	0	RhCMV.MTB.68_1_9Ag
\sphingomyelin (d17:2/16:0, d18:2/15:0)*\""	0.8473	Rh29981	Study 2	105	Unvaccinated
\sphingomyelin (d17:2/16:0, d18:2/15:0)*\""	0.7137	Rh29998	Study 2	86	Unvaccinated
\sphingomyelin (d17:2/16:0, d18:2/15:0)*\""	2.1754	Rh30014	Study 2	14	RhCMV.MTB.68_1_6Ag
\sphingomyelin (d17:2/16:0, d18:2/15:0)*\""	0.9514	Rh30026	Study 2	0	RhCMV.MTB.68_1_6Ag
\sphingomyelin (d17:2/16:0, d18:2/15:0)*\""	1.2376	Rh30043	Study 2	22	RhCMV.MTB.68_1.2_9Ag
\sphingomyelin (d17:2/16:0, d18:2/15:0)*\""	0.8622	Rh30072	Study 2	53	RhCMV.MTB.68_1.2_9Ag
\sphingomyelin (d17:2/16:0, d18:2/15:0)*\""	0.863	Rh30106	Study 2	112	Unvaccinated
\sphingomyelin (d17:2/16:0, d18:2/15:0)*\""	0.7664	Rh30109	Study 2	29	Unvaccinated
\sphingomyelin (d17:2/16:0, d18:2/15:0)*\""	1.355	Rh30187	Study 2	87	Unvaccinated
\sphingomyelin (d17:2/16:0, d18:2/15:0)*\""	0.934	Rh30242	Study 2	25	Unvaccinated
\sphingomyelin (d17:2/16:0, d18:2/15:0)*\""	1.0748	Rh30295	Study 2	36	RhCMV.MTB.68_1_9Ag
\sphingomyelin (d17:2/16:0, d18:2/15:0)*\""	1.1112	Rh30436	Study 2	69	Unvaccinated
\sphingomyelin (d17:2/16:0, d18:2/15:0)*\""	0.5831	Rh30448	Study 2	3	RhCMV.MTB.68_1_6Ag
\sphingomyelin (d17:2/16:0, d18:2/15:0)*\""	1.1237	Rh30574	Study 2	0	RhCMV.MTB.68_1.2_9Ag
\sphingomyelin (d17:2/16:0, d18:2/15:0)*\""	0.9145	Rh30608	Study 2	0	RhCMV.MTB.68_1_6Ag
\sphingomyelin (d17:2/16:0, d18:2/15:0)*\""	1.4706	Rh30613	Study 2	12	RhCMV.MTB.68_1_9Ag
\sphingomyelin (d17:2/16:0, d18:2/15:0)*\""	1.0974	Rh30617	Study 2	0	RhCMV.MTB.68_1_9Ag
\sphingomyelin (d17:2/16:0, d18:2/15:0)*\""	1.0154	Rh30624	Study 2	6	RhCMV.MTB.68_1_6Ag
\sphingomyelin (d17:2/16:0, d18:2/15:0)*\""	1.091	Rh30646	Study 2	40	RhCMV.MTB.68_1_6Ag
\sphingomyelin (d17:2/16:0, d18:2/15:0)*\""	1.4335	Rh30652	Study 2	0	RhCMV.MTB.68_1.2_9Ag
\sphingomyelin (d17:2/16:0, d18:2/15:0)*\""	0.7925	Rh30679	Study 2	0	RhCMV.MTB.68_1_9Ag
\sphingomyelin (d17:2/16:0, d18:2/15:0)*\""	0.7194	Rh30684	Study 2	91	RhCMV.MTB.68_1_9Ag
\sphingomyelin (d17:2/16:0, d18:2/15:0)*\""	0.92	Rh30687	Study 2	42	RhCMV.MTB.68_1.2_9Ag
\sphingomyelin (d17:2/16:0, d18:2/15:0)*\""	0.4814	Rh30690	Study 2	54	RhCMV.MTB.68_1.2_9Ag
\sphingomyelin (d17:2/16:0, d18:2/15:0)*\""	0.945	Rh30696	Study 2	51	RhCMV.MTB.68_1_6Ag
\sphingomyelin (d17:2/16:0, d18:2/15:0)*\""	1.73	Rh30705	Study 2	0	RhCMV.MTB.68_1.2_9Ag
\sphingomyelin (d17:2/16:0, d18:2/15:0)*\""	0.679	Rh30723	Study 2	0	RhCMV.MTB.68_1_6Ag
\sphingomyelin (d17:2/16:0, d18:2/15:0)*\""	1.027	Rh30744	Study 2	3	RhCMV.MTB.68_1_9Ag
\sphingomyelin (d17:2/16:0, d18:2/15:0)*\""	1.0771	Rh31044	Study 2	25	RhCMV.MTB.68_1.2_9Ag
\sphingomyelin (d18:0/18:0, d19:0/17:0)*\""	1.2549	Rh26603	Study 1	58	BCG
\sphingomyelin (d18:0/18:0, d19:0/17:0)*\""	0.9368	Rh27339	Study 1	27	RhCMV.MTB.68_1_9Ag
\sphingomyelin (d18:0/18:0, d19:0/17:0)*\""	1.2304	Rh27530	Study 1	9	RhCMV.MTB.68_1_9Ag
\sphingomyelin (d18:0/18:0, d19:0/17:0)*\""	1.0128	Rh27533	Study 1	39	BCG
\sphingomyelin (d18:0/18:0, d19:0/17:0)*\""	0.7447	Rh27543	Study 1	2	RhCMV.MTB.68_1_9Ag
\sphingomyelin (d18:0/18:0, d19:0/17:0)*\""	1.1246	Rh27545	Study 1	17	RhCMV.MTB.68_1_9Ag
\sphingomyelin (d18:0/18:0, d19:0/17:0)*\""	0.7843	Rh27612	Study 1	73	Unvaccinated
\sphingomyelin (d18:0/18:0, d19:0/17:0)*\""	1.153	Rh27701	Study 1	38	Unvaccinated
\sphingomyelin (d18:0/18:0, d19:0/17:0)*\""	1.1771	Rh27755	Study 1	57	Unvaccinated
\sphingomyelin (d18:0/18:0, d19:0/17:0)*\""	1.2402	Rh27874	Study 1	77	BCG
\sphingomyelin (d18:0/18:0, d19:0/17:0)*\""	0.9619	Rh28019	Study 1	52	BCG_RhCMV.MTB.68_1_9Ag
\sphingomyelin (d18:0/18:0, d19:0/17:0)*\""	0.9933	Rh28084	Study 1	39	BCG_RhCMV.MTB.68_1_9Ag
\sphingomyelin (d18:0/18:0, d19:0/17:0)*\""	0.7719	Rh28114	Study 1	51	RhCMV.MTB.68_1_9Ag
\sphingomyelin (d18:0/18:0, d19:0/17:0)*\""	1.0208	Rh28164	Study 1	46	Unvaccinated
\sphingomyelin (d18:0/18:0, d19:0/17:0)*\""	0.8839	Rh28174	Study 1	55	Unvaccinated
\sphingomyelin (d18:0/18:0, d19:0/17:0)*\""	0.7194	Rh28188	Study 1	126	Unvaccinated
\sphingomyelin (d18:0/18:0, d19:0/17:0)*\""	1.5516	Rh28192	Study 1	43	BCG
\sphingomyelin (d18:0/18:0, d19:0/17:0)*\""	1.3494	Rh28237	Study 1	27	BCG
\sphingomyelin (d18:0/18:0, d19:0/17:0)*\""	0.6041	Rh28241	Study 1	19	RhCMV.MTB.68_1_9Ag
\sphingomyelin (d18:0/18:0, d19:0/17:0)*\""	1.1996	Rh28242	Study 1	52	BCG
\sphingomyelin (d18:0/18:0, d19:0/17:0)*\""	1.0067	Rh28263	Study 1	24	BCG_RhCMV.MTB.68_1_9Ag
\sphingomyelin (d18:0/18:0, d19:0/17:0)*\""	0.7789	Rh28273	Study 1	38	BCG_RhCMV.MTB.68_1_9Ag
\sphingomyelin (d18:0/18:0, d19:0/17:0)*\""	0.7176	Rh28274	Study 1	13	BCG_RhCMV.MTB.68_1_9Ag
\sphingomyelin (d18:0/18:0, d19:0/17:0)*\""	1.2018	Rh28275	Study 1	51	BCG_RhCMV.MTB.68_1_9Ag
\sphingomyelin (d18:0/18:0, d19:0/17:0)*\""	0.8757	Rh28277	Study 1	34	BCG
\sphingomyelin (d18:0/18:0, d19:0/17:0)*\""	0.8522	Rh28402	Study 1	50	BCG_RhCMV.MTB.68_1_9Ag
\sphingomyelin (d18:0/18:0, d19:0/17:0)*\""	1.4203	Rh28536	Study 1	24	RhCMV.MTB.68_1_9Ag
\sphingomyelin (d18:0/18:0, d19:0/17:0)*\""	0.7618	Rh29031	Study 2	41	Unvaccinated
\sphingomyelin (d18:0/18:0, d19:0/17:0)*\""	1.3671	Rh29269	Study 2	48	Unvaccinated
\sphingomyelin (d18:0/18:0, d19:0/17:0)*\""	0.9828	Rh29284	Study 1	64	Unvaccinated
\sphingomyelin (d18:0/18:0, d19:0/17:0)*\""	1.1848	Rh29374	Study 2	72	RhCMV.MTB.68_1_9Ag
\sphingomyelin (d18:0/18:0, d19:0/17:0)*\""	1.0353	Rh29384	Study 1	74	Unvaccinated
\sphingomyelin (d18:0/18:0, d19:0/17:0)*\""	1.0842	Rh29582	Study 2	0	RhCMV.MTB.68_1_9Ag
\sphingomyelin (d18:0/18:0, d19:0/17:0)*\""	1.0631	Rh29900	Study 2	23	RhCMV.MTB.68_1.2_9Ag
\sphingomyelin (d18:0/18:0, d19:0/17:0)*\""	1.3344	Rh29904	Study 2	25	RhCMV.MTB.68_1_6Ag
\sphingomyelin (d18:0/18:0, d19:0/17:0)*\""	1.0698	Rh29907	Study 2	0	RhCMV.MTB.68_1_9Ag
\sphingomyelin (d18:0/18:0, d19:0/17:0)*\""	0.6703	Rh29981	Study 2	105	Unvaccinated
\sphingomyelin (d18:0/18:0, d19:0/17:0)*\""	0.6662	Rh29998	Study 2	86	Unvaccinated
\sphingomyelin (d18:0/18:0, d19:0/17:0)*\""	1.5116	Rh30014	Study 2	14	RhCMV.MTB.68_1_6Ag
\sphingomyelin (d18:0/18:0, d19:0/17:0)*\""	0.9969	Rh30026	Study 2	0	RhCMV.MTB.68_1_6Ag
\sphingomyelin (d18:0/18:0, d19:0/17:0)*\""	1.1573	Rh30043	Study 2	22	RhCMV.MTB.68_1.2_9Ag
\sphingomyelin (d18:0/18:0, d19:0/17:0)*\""	0.6476	Rh30072	Study 2	53	RhCMV.MTB.68_1.2_9Ag
\sphingomyelin (d18:0/18:0, d19:0/17:0)*\""	0.7517	Rh30106	Study 2	112	Unvaccinated
\sphingomyelin (d18:0/18:0, d19:0/17:0)*\""	0.7672	Rh30109	Study 2	29	Unvaccinated
\sphingomyelin (d18:0/18:0, d19:0/17:0)*\""	1.1153	Rh30187	Study 2	87	Unvaccinated
\sphingomyelin (d18:0/18:0, d19:0/17:0)*\""	1.0302	Rh30242	Study 2	25	Unvaccinated
\sphingomyelin (d18:0/18:0, d19:0/17:0)*\""	0.9663	Rh30295	Study 2	36	RhCMV.MTB.68_1_9Ag
\sphingomyelin (d18:0/18:0, d19:0/17:0)*\""	0.7901	Rh30436	Study 2	69	Unvaccinated
\sphingomyelin (d18:0/18:0, d19:0/17:0)*\""	0.7579	Rh30448	Study 2	3	RhCMV.MTB.68_1_6Ag
\sphingomyelin (d18:0/18:0, d19:0/17:0)*\""	2.3192	Rh30574	Study 2	0	RhCMV.MTB.68_1.2_9Ag
\sphingomyelin (d18:0/18:0, d19:0/17:0)*\""	0.7588	Rh30608	Study 2	0	RhCMV.MTB.68_1_6Ag
\sphingomyelin (d18:0/18:0, d19:0/17:0)*\""	0.893	Rh30613	Study 2	12	RhCMV.MTB.68_1_9Ag
\sphingomyelin (d18:0/18:0, d19:0/17:0)*\""	1.1177	Rh30617	Study 2	0	RhCMV.MTB.68_1_9Ag
\sphingomyelin (d18:0/18:0, d19:0/17:0)*\""	0.9826	Rh30624	Study 2	6	RhCMV.MTB.68_1_6Ag
\sphingomyelin (d18:0/18:0, d19:0/17:0)*\""	0.783	Rh30646	Study 2	40	RhCMV.MTB.68_1_6Ag
\sphingomyelin (d18:0/18:0, d19:0/17:0)*\""	1.0398	Rh30652	Study 2	0	RhCMV.MTB.68_1.2_9Ag
\sphingomyelin (d18:0/18:0, d19:0/17:0)*\""	0.8826	Rh30679	Study 2	0	RhCMV.MTB.68_1_9Ag
\sphingomyelin (d18:0/18:0, d19:0/17:0)*\""	0.9048	Rh30684	Study 2	91	RhCMV.MTB.68_1_9Ag
\sphingomyelin (d18:0/18:0, d19:0/17:0)*\""	1.171	Rh30687	Study 2	42	RhCMV.MTB.68_1.2_9Ag
\sphingomyelin (d18:0/18:0, d19:0/17:0)*\""	0.8645	Rh30690	Study 2	54	RhCMV.MTB.68_1.2_9Ag
\sphingomyelin (d18:0/18:0, d19:0/17:0)*\""	0.9728	Rh30696	Study 2	51	RhCMV.MTB.68_1_6Ag
\sphingomyelin (d18:0/18:0, d19:0/17:0)*\""	0.996	Rh30705	Study 2	0	RhCMV.MTB.68_1.2_9Ag
\sphingomyelin (d18:0/18:0, d19:0/17:0)*\""	0.8646	Rh30723	Study 2	0	RhCMV.MTB.68_1_6Ag
\sphingomyelin (d18:0/18:0, d19:0/17:0)*\""	1.4321	Rh30744	Study 2	3	RhCMV.MTB.68_1_9Ag
\sphingomyelin (d18:0/18:0, d19:0/17:0)*\""	1.1023	Rh31044	Study 2	25	RhCMV.MTB.68_1.2_9Ag
\sphingomyelin (d18:0/20:0, d16:0/22:0)*\""	1.3059	Rh26603	Study 1	58	BCG
\sphingomyelin (d18:0/20:0, d16:0/22:0)*\""	0.6968	Rh27339	Study 1	27	RhCMV.MTB.68_1_9Ag
\sphingomyelin (d18:0/20:0, d16:0/22:0)*\""	1.2043	Rh27530	Study 1	9	RhCMV.MTB.68_1_9Ag
\sphingomyelin (d18:0/20:0, d16:0/22:0)*\""	1.0526	Rh27533	Study 1	39	BCG
\sphingomyelin (d18:0/20:0, d16:0/22:0)*\""	0.6026	Rh27543	Study 1	2	RhCMV.MTB.68_1_9Ag
\sphingomyelin (d18:0/20:0, d16:0/22:0)*\""	1.1398	Rh27545	Study 1	17	RhCMV.MTB.68_1_9Ag
\sphingomyelin (d18:0/20:0, d16:0/22:0)*\""	0.2959	Rh27612	Study 1	73	Unvaccinated
\sphingomyelin (d18:0/20:0, d16:0/22:0)*\""	0.9369	Rh27701	Study 1	38	Unvaccinated
\sphingomyelin (d18:0/20:0, d16:0/22:0)*\""	1.5497	Rh27755	Study 1	57	Unvaccinated
\sphingomyelin (d18:0/20:0, d16:0/22:0)*\""	1.5038	Rh27874	Study 1	77	BCG
\sphingomyelin (d18:0/20:0, d16:0/22:0)*\""	0.6501	Rh28019	Study 1	52	BCG_RhCMV.MTB.68_1_9Ag
\sphingomyelin (d18:0/20:0, d16:0/22:0)*\""	0.2959	Rh28084	Study 1	39	BCG_RhCMV.MTB.68_1_9Ag
\sphingomyelin (d18:0/20:0, d16:0/22:0)*\""	0.2959	Rh28114	Study 1	51	RhCMV.MTB.68_1_9Ag
\sphingomyelin (d18:0/20:0, d16:0/22:0)*\""	0.774	Rh28164	Study 1	46	Unvaccinated
\sphingomyelin (d18:0/20:0, d16:0/22:0)*\""	0.2959	Rh28174	Study 1	55	Unvaccinated
\sphingomyelin (d18:0/20:0, d16:0/22:0)*\""	0.7642	Rh28188	Study 1	126	Unvaccinated
\sphingomyelin (d18:0/20:0, d16:0/22:0)*\""	1.8141	Rh28192	Study 1	43	BCG
\sphingomyelin (d18:0/20:0, d16:0/22:0)*\""	1.1826	Rh28237	Study 1	27	BCG
\sphingomyelin (d18:0/20:0, d16:0/22:0)*\""	0.4987	Rh28241	Study 1	19	RhCMV.MTB.68_1_9Ag
\sphingomyelin (d18:0/20:0, d16:0/22:0)*\""	1.0655	Rh28242	Study 1	52	BCG
\sphingomyelin (d18:0/20:0, d16:0/22:0)*\""	0.6897	Rh28263	Study 1	24	BCG_RhCMV.MTB.68_1_9Ag
\sphingomyelin (d18:0/20:0, d16:0/22:0)*\""	0.2959	Rh28273	Study 1	38	BCG_RhCMV.MTB.68_1_9Ag
\sphingomyelin (d18:0/20:0, d16:0/22:0)*\""	0.3782	Rh28274	Study 1	13	BCG_RhCMV.MTB.68_1_9Ag
\sphingomyelin (d18:0/20:0, d16:0/22:0)*\""	1.3379	Rh28275	Study 1	51	BCG_RhCMV.MTB.68_1_9Ag
\sphingomyelin (d18:0/20:0, d16:0/22:0)*\""	1.2352	Rh28277	Study 1	34	BCG
\sphingomyelin (d18:0/20:0, d16:0/22:0)*\""	0.2959	Rh28402	Study 1	50	BCG_RhCMV.MTB.68_1_9Ag
\sphingomyelin (d18:0/20:0, d16:0/22:0)*\""	1.7006	Rh28536	Study 1	24	RhCMV.MTB.68_1_9Ag
\sphingomyelin (d18:0/20:0, d16:0/22:0)*\""	0.7194	Rh29031	Study 2	41	Unvaccinated
\sphingomyelin (d18:0/20:0, d16:0/22:0)*\""	1.4588	Rh29269	Study 2	48	Unvaccinated
\sphingomyelin (d18:0/20:0, d16:0/22:0)*\""	0.7461	Rh29284	Study 1	64	Unvaccinated
\sphingomyelin (d18:0/20:0, d16:0/22:0)*\""	1.3842	Rh29374	Study 2	72	RhCMV.MTB.68_1_9Ag
\sphingomyelin (d18:0/20:0, d16:0/22:0)*\""	1.1583	Rh29384	Study 1	74	Unvaccinated
\sphingomyelin (d18:0/20:0, d16:0/22:0)*\""	1.1458	Rh29582	Study 2	0	RhCMV.MTB.68_1_9Ag
\sphingomyelin (d18:0/20:0, d16:0/22:0)*\""	1.0021	Rh29900	Study 2	23	RhCMV.MTB.68_1.2_9Ag
\sphingomyelin (d18:0/20:0, d16:0/22:0)*\""	0.9992	Rh29904	Study 2	25	RhCMV.MTB.68_1_6Ag
\sphingomyelin (d18:0/20:0, d16:0/22:0)*\""	1.1278	Rh29907	Study 2	0	RhCMV.MTB.68_1_9Ag
\sphingomyelin (d18:0/20:0, d16:0/22:0)*\""	0.8557	Rh29981	Study 2	105	Unvaccinated
\sphingomyelin (d18:0/20:0, d16:0/22:0)*\""	0.5909	Rh29998	Study 2	86	Unvaccinated
\sphingomyelin (d18:0/20:0, d16:0/22:0)*\""	1.7064	Rh30014	Study 2	14	RhCMV.MTB.68_1_6Ag
\sphingomyelin (d18:0/20:0, d16:0/22:0)*\""	0.961	Rh30026	Study 2	0	RhCMV.MTB.68_1_6Ag
\sphingomyelin (d18:0/20:0, d16:0/22:0)*\""	1.2745	Rh30043	Study 2	22	RhCMV.MTB.68_1.2_9Ag
\sphingomyelin (d18:0/20:0, d16:0/22:0)*\""	0.6679	Rh30072	Study 2	53	RhCMV.MTB.68_1.2_9Ag
\sphingomyelin (d18:0/20:0, d16:0/22:0)*\""	0.6987	Rh30106	Study 2	112	Unvaccinated
\sphingomyelin (d18:0/20:0, d16:0/22:0)*\""	0.6726	Rh30109	Study 2	29	Unvaccinated
\sphingomyelin (d18:0/20:0, d16:0/22:0)*\""	1.0187	Rh30187	Study 2	87	Unvaccinated
\sphingomyelin (d18:0/20:0, d16:0/22:0)*\""	0.7419	Rh30242	Study 2	25	Unvaccinated
\sphingomyelin (d18:0/20:0, d16:0/22:0)*\""	0.8191	Rh30295	Study 2	36	RhCMV.MTB.68_1_9Ag
\sphingomyelin (d18:0/20:0, d16:0/22:0)*\""	0.9578	Rh30436	Study 2	69	Unvaccinated
\sphingomyelin (d18:0/20:0, d16:0/22:0)*\""	0.5285	Rh30448	Study 2	3	RhCMV.MTB.68_1_6Ag
\sphingomyelin (d18:0/20:0, d16:0/22:0)*\""	3.4677	Rh30574	Study 2	0	RhCMV.MTB.68_1.2_9Ag
\sphingomyelin (d18:0/20:0, d16:0/22:0)*\""	0.7675	Rh30608	Study 2	0	RhCMV.MTB.68_1_6Ag
\sphingomyelin (d18:0/20:0, d16:0/22:0)*\""	0.8085	Rh30613	Study 2	12	RhCMV.MTB.68_1_9Ag
\sphingomyelin (d18:0/20:0, d16:0/22:0)*\""	1.229	Rh30617	Study 2	0	RhCMV.MTB.68_1_9Ag
\sphingomyelin (d18:0/20:0, d16:0/22:0)*\""	0.9817	Rh30624	Study 2	6	RhCMV.MTB.68_1_6Ag
\sphingomyelin (d18:0/20:0, d16:0/22:0)*\""	1.0504	Rh30646	Study 2	40	RhCMV.MTB.68_1_6Ag
\sphingomyelin (d18:0/20:0, d16:0/22:0)*\""	1	Rh30652	Study 2	0	RhCMV.MTB.68_1.2_9Ag
\sphingomyelin (d18:0/20:0, d16:0/22:0)*\""	0.9792	Rh30679	Study 2	0	RhCMV.MTB.68_1_9Ag
\sphingomyelin (d18:0/20:0, d16:0/22:0)*\""	0.798	Rh30684	Study 2	91	RhCMV.MTB.68_1_9Ag
\sphingomyelin (d18:0/20:0, d16:0/22:0)*\""	1.6138	Rh30687	Study 2	42	RhCMV.MTB.68_1.2_9Ag
\sphingomyelin (d18:0/20:0, d16:0/22:0)*\""	0.6597	Rh30690	Study 2	54	RhCMV.MTB.68_1.2_9Ag
\sphingomyelin (d18:0/20:0, d16:0/22:0)*\""	1.1626	Rh30696	Study 2	51	RhCMV.MTB.68_1_6Ag
\sphingomyelin (d18:0/20:0, d16:0/22:0)*\""	0.9426	Rh30705	Study 2	0	RhCMV.MTB.68_1.2_9Ag
\sphingomyelin (d18:0/20:0, d16:0/22:0)*\""	1.0614	Rh30723	Study 2	0	RhCMV.MTB.68_1_6Ag
\sphingomyelin (d18:0/20:0, d16:0/22:0)*\""	1.3792	Rh30744	Study 2	3	RhCMV.MTB.68_1_9Ag
\sphingomyelin (d18:0/20:0, d16:0/22:0)*\""	1.0779	Rh31044	Study 2	25	RhCMV.MTB.68_1.2_9Ag
\sphingomyelin (d18:1/14:0, d16:1/16:0)*\""	1.152	Rh26603	Study 1	58	BCG
\sphingomyelin (d18:1/14:0, d16:1/16:0)*\""	0.9449	Rh27339	Study 1	27	RhCMV.MTB.68_1_9Ag
\sphingomyelin (d18:1/14:0, d16:1/16:0)*\""	1.1539	Rh27530	Study 1	9	RhCMV.MTB.68_1_9Ag
\sphingomyelin (d18:1/14:0, d16:1/16:0)*\""	0.8772	Rh27533	Study 1	39	BCG
\sphingomyelin (d18:1/14:0, d16:1/16:0)*\""	0.7983	Rh27543	Study 1	2	RhCMV.MTB.68_1_9Ag
\sphingomyelin (d18:1/14:0, d16:1/16:0)*\""	0.7815	Rh27545	Study 1	17	RhCMV.MTB.68_1_9Ag
\sphingomyelin (d18:1/14:0, d16:1/16:0)*\""	0.834	Rh27612	Study 1	73	Unvaccinated
\sphingomyelin (d18:1/14:0, d16:1/16:0)*\""	1.0144	Rh27701	Study 1	38	Unvaccinated
\sphingomyelin (d18:1/14:0, d16:1/16:0)*\""	0.9917	Rh27755	Study 1	57	Unvaccinated
\sphingomyelin (d18:1/14:0, d16:1/16:0)*\""	1.2155	Rh27874	Study 1	77	BCG
\sphingomyelin (d18:1/14:0, d16:1/16:0)*\""	1.0201	Rh28019	Study 1	52	BCG_RhCMV.MTB.68_1_9Ag
\sphingomyelin (d18:1/14:0, d16:1/16:0)*\""	0.9811	Rh28084	Study 1	39	BCG_RhCMV.MTB.68_1_9Ag
\sphingomyelin (d18:1/14:0, d16:1/16:0)*\""	0.9268	Rh28114	Study 1	51	RhCMV.MTB.68_1_9Ag
\sphingomyelin (d18:1/14:0, d16:1/16:0)*\""	1.1044	Rh28164	Study 1	46	Unvaccinated
\sphingomyelin (d18:1/14:0, d16:1/16:0)*\""	1.203	Rh28174	Study 1	55	Unvaccinated
\sphingomyelin (d18:1/14:0, d16:1/16:0)*\""	0.8346	Rh28188	Study 1	126	Unvaccinated
\sphingomyelin (d18:1/14:0, d16:1/16:0)*\""	1.2845	Rh28192	Study 1	43	BCG
\sphingomyelin (d18:1/14:0, d16:1/16:0)*\""	1.3709	Rh28237	Study 1	27	BCG
\sphingomyelin (d18:1/14:0, d16:1/16:0)*\""	0.885	Rh28241	Study 1	19	RhCMV.MTB.68_1_9Ag
\sphingomyelin (d18:1/14:0, d16:1/16:0)*\""	1.2646	Rh28242	Study 1	52	BCG
\sphingomyelin (d18:1/14:0, d16:1/16:0)*\""	0.947	Rh28263	Study 1	24	BCG_RhCMV.MTB.68_1_9Ag
\sphingomyelin (d18:1/14:0, d16:1/16:0)*\""	0.9273	Rh28273	Study 1	38	BCG_RhCMV.MTB.68_1_9Ag
\sphingomyelin (d18:1/14:0, d16:1/16:0)*\""	0.9182	Rh28274	Study 1	13	BCG_RhCMV.MTB.68_1_9Ag
\sphingomyelin (d18:1/14:0, d16:1/16:0)*\""	1.274	Rh28275	Study 1	51	BCG_RhCMV.MTB.68_1_9Ag
\sphingomyelin (d18:1/14:0, d16:1/16:0)*\""	0.8879	Rh28277	Study 1	34	BCG
\sphingomyelin (d18:1/14:0, d16:1/16:0)*\""	1.1519	Rh28402	Study 1	50	BCG_RhCMV.MTB.68_1_9Ag
\sphingomyelin (d18:1/14:0, d16:1/16:0)*\""	1.1872	Rh28536	Study 1	24	RhCMV.MTB.68_1_9Ag
\sphingomyelin (d18:1/14:0, d16:1/16:0)*\""	0.9312	Rh29031	Study 2	41	Unvaccinated
\sphingomyelin (d18:1/14:0, d16:1/16:0)*\""	1.14	Rh29269	Study 2	48	Unvaccinated
\sphingomyelin (d18:1/14:0, d16:1/16:0)*\""	1.0924	Rh29284	Study 1	64	Unvaccinated
\sphingomyelin (d18:1/14:0, d16:1/16:0)*\""	1.1723	Rh29374	Study 2	72	RhCMV.MTB.68_1_9Ag
\sphingomyelin (d18:1/14:0, d16:1/16:0)*\""	0.9191	Rh29384	Study 1	74	Unvaccinated
\sphingomyelin (d18:1/14:0, d16:1/16:0)*\""	1.0317	Rh29582	Study 2	0	RhCMV.MTB.68_1_9Ag
\sphingomyelin (d18:1/14:0, d16:1/16:0)*\""	1.054	Rh29900	Study 2	23	RhCMV.MTB.68_1.2_9Ag
\sphingomyelin (d18:1/14:0, d16:1/16:0)*\""	1.2653	Rh29904	Study 2	25	RhCMV.MTB.68_1_6Ag
\sphingomyelin (d18:1/14:0, d16:1/16:0)*\""	0.8137	Rh29907	Study 2	0	RhCMV.MTB.68_1_9Ag
\sphingomyelin (d18:1/14:0, d16:1/16:0)*\""	0.7277	Rh29981	Study 2	105	Unvaccinated
\sphingomyelin (d18:1/14:0, d16:1/16:0)*\""	0.9064	Rh29998	Study 2	86	Unvaccinated
\sphingomyelin (d18:1/14:0, d16:1/16:0)*\""	1.2151	Rh30014	Study 2	14	RhCMV.MTB.68_1_6Ag
\sphingomyelin (d18:1/14:0, d16:1/16:0)*\""	1.2415	Rh30026	Study 2	0	RhCMV.MTB.68_1_6Ag
\sphingomyelin (d18:1/14:0, d16:1/16:0)*\""	1.2814	Rh30043	Study 2	22	RhCMV.MTB.68_1.2_9Ag
\sphingomyelin (d18:1/14:0, d16:1/16:0)*\""	0.7628	Rh30072	Study 2	53	RhCMV.MTB.68_1.2_9Ag
\sphingomyelin (d18:1/14:0, d16:1/16:0)*\""	0.9047	Rh30106	Study 2	112	Unvaccinated
\sphingomyelin (d18:1/14:0, d16:1/16:0)*\""	0.8639	Rh30109	Study 2	29	Unvaccinated
\sphingomyelin (d18:1/14:0, d16:1/16:0)*\""	1.1469	Rh30187	Study 2	87	Unvaccinated
\sphingomyelin (d18:1/14:0, d16:1/16:0)*\""	0.8352	Rh30242	Study 2	25	Unvaccinated
\sphingomyelin (d18:1/14:0, d16:1/16:0)*\""	1.0623	Rh30295	Study 2	36	RhCMV.MTB.68_1_9Ag
\sphingomyelin (d18:1/14:0, d16:1/16:0)*\""	1.0883	Rh30436	Study 2	69	Unvaccinated
\sphingomyelin (d18:1/14:0, d16:1/16:0)*\""	0.8928	Rh30448	Study 2	3	RhCMV.MTB.68_1_6Ag
\sphingomyelin (d18:1/14:0, d16:1/16:0)*\""	1.2251	Rh30574	Study 2	0	RhCMV.MTB.68_1.2_9Ag
\sphingomyelin (d18:1/14:0, d16:1/16:0)*\""	0.7886	Rh30608	Study 2	0	RhCMV.MTB.68_1_6Ag
\sphingomyelin (d18:1/14:0, d16:1/16:0)*\""	1.0584	Rh30613	Study 2	12	RhCMV.MTB.68_1_9Ag
\sphingomyelin (d18:1/14:0, d16:1/16:0)*\""	0.9306	Rh30617	Study 2	0	RhCMV.MTB.68_1_9Ag
\sphingomyelin (d18:1/14:0, d16:1/16:0)*\""	0.9	Rh30624	Study 2	6	RhCMV.MTB.68_1_6Ag
\sphingomyelin (d18:1/14:0, d16:1/16:0)*\""	0.9757	Rh30646	Study 2	40	RhCMV.MTB.68_1_6Ag
\sphingomyelin (d18:1/14:0, d16:1/16:0)*\""	1.2681	Rh30652	Study 2	0	RhCMV.MTB.68_1.2_9Ag
\sphingomyelin (d18:1/14:0, d16:1/16:0)*\""	0.9503	Rh30679	Study 2	0	RhCMV.MTB.68_1_9Ag
\sphingomyelin (d18:1/14:0, d16:1/16:0)*\""	0.8607	Rh30684	Study 2	91	RhCMV.MTB.68_1_9Ag
\sphingomyelin (d18:1/14:0, d16:1/16:0)*\""	0.9826	Rh30687	Study 2	42	RhCMV.MTB.68_1.2_9Ag
\sphingomyelin (d18:1/14:0, d16:1/16:0)*\""	0.962	Rh30690	Study 2	54	RhCMV.MTB.68_1.2_9Ag
\sphingomyelin (d18:1/14:0, d16:1/16:0)*\""	0.9048	Rh30696	Study 2	51	RhCMV.MTB.68_1_6Ag
\sphingomyelin (d18:1/14:0, d16:1/16:0)*\""	0.984	Rh30705	Study 2	0	RhCMV.MTB.68_1.2_9Ag
\sphingomyelin (d18:1/14:0, d16:1/16:0)*\""	0.8651	Rh30723	Study 2	0	RhCMV.MTB.68_1_6Ag
\sphingomyelin (d18:1/14:0, d16:1/16:0)*\""	1.0383	Rh30744	Study 2	3	RhCMV.MTB.68_1_9Ag
\sphingomyelin (d18:1/14:0, d16:1/16:0)*\""	1.0363	Rh31044	Study 2	25	RhCMV.MTB.68_1.2_9Ag
\sphingomyelin (d18:1/17:0, d17:1/18:0, d19:1/16:0)\""	1.0959	Rh26603	Study 1	58	BCG
\sphingomyelin (d18:1/17:0, d17:1/18:0, d19:1/16:0)\""	0.8719	Rh27339	Study 1	27	RhCMV.MTB.68_1_9Ag
\sphingomyelin (d18:1/17:0, d17:1/18:0, d19:1/16:0)\""	0.9471	Rh27530	Study 1	9	RhCMV.MTB.68_1_9Ag
\sphingomyelin (d18:1/17:0, d17:1/18:0, d19:1/16:0)\""	1.0454	Rh27533	Study 1	39	BCG
\sphingomyelin (d18:1/17:0, d17:1/18:0, d19:1/16:0)\""	0.8865	Rh27543	Study 1	2	RhCMV.MTB.68_1_9Ag
\sphingomyelin (d18:1/17:0, d17:1/18:0, d19:1/16:0)\""	1.027	Rh27545	Study 1	17	RhCMV.MTB.68_1_9Ag
\sphingomyelin (d18:1/17:0, d17:1/18:0, d19:1/16:0)\""	0.8401	Rh27612	Study 1	73	Unvaccinated
\sphingomyelin (d18:1/17:0, d17:1/18:0, d19:1/16:0)\""	0.8258	Rh27701	Study 1	38	Unvaccinated
\sphingomyelin (d18:1/17:0, d17:1/18:0, d19:1/16:0)\""	1.0431	Rh27755	Study 1	57	Unvaccinated
\sphingomyelin (d18:1/17:0, d17:1/18:0, d19:1/16:0)\""	0.9543	Rh27874	Study 1	77	BCG
\sphingomyelin (d18:1/17:0, d17:1/18:0, d19:1/16:0)\""	1.0183	Rh28019	Study 1	52	BCG_RhCMV.MTB.68_1_9Ag
\sphingomyelin (d18:1/17:0, d17:1/18:0, d19:1/16:0)\""	1.0551	Rh28084	Study 1	39	BCG_RhCMV.MTB.68_1_9Ag
\sphingomyelin (d18:1/17:0, d17:1/18:0, d19:1/16:0)\""	0.9036	Rh28114	Study 1	51	RhCMV.MTB.68_1_9Ag
\sphingomyelin (d18:1/17:0, d17:1/18:0, d19:1/16:0)\""	1.0211	Rh28164	Study 1	46	Unvaccinated
\sphingomyelin (d18:1/17:0, d17:1/18:0, d19:1/16:0)\""	1.0379	Rh28174	Study 1	55	Unvaccinated
\sphingomyelin (d18:1/17:0, d17:1/18:0, d19:1/16:0)\""	0.9024	Rh28188	Study 1	126	Unvaccinated
\sphingomyelin (d18:1/17:0, d17:1/18:0, d19:1/16:0)\""	1.4853	Rh28192	Study 1	43	BCG
\sphingomyelin (d18:1/17:0, d17:1/18:0, d19:1/16:0)\""	1.1114	Rh28237	Study 1	27	BCG
\sphingomyelin (d18:1/17:0, d17:1/18:0, d19:1/16:0)\""	0.718	Rh28241	Study 1	19	RhCMV.MTB.68_1_9Ag
\sphingomyelin (d18:1/17:0, d17:1/18:0, d19:1/16:0)\""	1.3079	Rh28242	Study 1	52	BCG
\sphingomyelin (d18:1/17:0, d17:1/18:0, d19:1/16:0)\""	1.0096	Rh28263	Study 1	24	BCG_RhCMV.MTB.68_1_9Ag
\sphingomyelin (d18:1/17:0, d17:1/18:0, d19:1/16:0)\""	0.7966	Rh28273	Study 1	38	BCG_RhCMV.MTB.68_1_9Ag
\sphingomyelin (d18:1/17:0, d17:1/18:0, d19:1/16:0)\""	0.7064	Rh28274	Study 1	13	BCG_RhCMV.MTB.68_1_9Ag
\sphingomyelin (d18:1/17:0, d17:1/18:0, d19:1/16:0)\""	1.0115	Rh28275	Study 1	51	BCG_RhCMV.MTB.68_1_9Ag
\sphingomyelin (d18:1/17:0, d17:1/18:0, d19:1/16:0)\""	1.071	Rh28277	Study 1	34	BCG
\sphingomyelin (d18:1/17:0, d17:1/18:0, d19:1/16:0)\""	0.9081	Rh28402	Study 1	50	BCG_RhCMV.MTB.68_1_9Ag
\sphingomyelin (d18:1/17:0, d17:1/18:0, d19:1/16:0)\""	1.0968	Rh28536	Study 1	24	RhCMV.MTB.68_1_9Ag
\sphingomyelin (d18:1/17:0, d17:1/18:0, d19:1/16:0)\""	0.9721	Rh29031	Study 2	41	Unvaccinated
\sphingomyelin (d18:1/17:0, d17:1/18:0, d19:1/16:0)\""	1.1857	Rh29269	Study 2	48	Unvaccinated
\sphingomyelin (d18:1/17:0, d17:1/18:0, d19:1/16:0)\""	0.8789	Rh29284	Study 1	64	Unvaccinated
\sphingomyelin (d18:1/17:0, d17:1/18:0, d19:1/16:0)\""	1.0827	Rh29374	Study 2	72	RhCMV.MTB.68_1_9Ag
\sphingomyelin (d18:1/17:0, d17:1/18:0, d19:1/16:0)\""	0.8881	Rh29384	Study 1	74	Unvaccinated
\sphingomyelin (d18:1/17:0, d17:1/18:0, d19:1/16:0)\""	1.1594	Rh29582	Study 2	0	RhCMV.MTB.68_1_9Ag
\sphingomyelin (d18:1/17:0, d17:1/18:0, d19:1/16:0)\""	1.1283	Rh29900	Study 2	23	RhCMV.MTB.68_1.2_9Ag
\sphingomyelin (d18:1/17:0, d17:1/18:0, d19:1/16:0)\""	0.9776	Rh29904	Study 2	25	RhCMV.MTB.68_1_6Ag
\sphingomyelin (d18:1/17:0, d17:1/18:0, d19:1/16:0)\""	0.8675	Rh29907	Study 2	0	RhCMV.MTB.68_1_9Ag
\sphingomyelin (d18:1/17:0, d17:1/18:0, d19:1/16:0)\""	1.0416	Rh29981	Study 2	105	Unvaccinated
\sphingomyelin (d18:1/17:0, d17:1/18:0, d19:1/16:0)\""	0.8757	Rh29998	Study 2	86	Unvaccinated
\sphingomyelin (d18:1/17:0, d17:1/18:0, d19:1/16:0)\""	1.3078	Rh30014	Study 2	14	RhCMV.MTB.68_1_6Ag
\sphingomyelin (d18:1/17:0, d17:1/18:0, d19:1/16:0)\""	0.9874	Rh30026	Study 2	0	RhCMV.MTB.68_1_6Ag
\sphingomyelin (d18:1/17:0, d17:1/18:0, d19:1/16:0)\""	1.0076	Rh30043	Study 2	22	RhCMV.MTB.68_1.2_9Ag
\sphingomyelin (d18:1/17:0, d17:1/18:0, d19:1/16:0)\""	0.8712	Rh30072	Study 2	53	RhCMV.MTB.68_1.2_9Ag
\sphingomyelin (d18:1/17:0, d17:1/18:0, d19:1/16:0)\""	0.8695	Rh30106	Study 2	112	Unvaccinated
\sphingomyelin (d18:1/17:0, d17:1/18:0, d19:1/16:0)\""	0.9382	Rh30109	Study 2	29	Unvaccinated
\sphingomyelin (d18:1/17:0, d17:1/18:0, d19:1/16:0)\""	1.3308	Rh30187	Study 2	87	Unvaccinated
\sphingomyelin (d18:1/17:0, d17:1/18:0, d19:1/16:0)\""	1.0357	Rh30242	Study 2	25	Unvaccinated
\sphingomyelin (d18:1/17:0, d17:1/18:0, d19:1/16:0)\""	0.8626	Rh30295	Study 2	36	RhCMV.MTB.68_1_9Ag
\sphingomyelin (d18:1/17:0, d17:1/18:0, d19:1/16:0)\""	0.9145	Rh30436	Study 2	69	Unvaccinated
[truncated: 45,127 more rows]
